# Supplementary material for: Channels and countermeasures of the COVID-19 pandemic’s impact on urban economic resilience: Lessons from China
Source: PLoS One. 2025 Dec 12;20(12):e0338499. doi: 10.1371/journal.pone.0338499 (PMC12700398; doi:10.1371/journal.pone.0338499)
Supplement: S1 File — (XLSX) [file pone.0338499.s001.xlsx]

## Sheet: Sheet1
idcode	year	res	r1	r2	r3	cov	unemp	manu	serv	ps	hes	cons	inv	div	uv	rv	open	ind	pop	fin	inf	fdi	urban
1	2017	0.477336	0.301872	0.076141	0.099323	0	1.43	0.101346	0.820924	0.523158	0.436699	5.33257	0.053	2.70148	0.48989	2.21159	0.780521	0.235973	0.114357	2.26245	0.398528	0.05866	0.8645
1	2018	0.47838	0.306865	0.074263	0.097252	0	1.4	0.090825	0.831291	0.51672	0.428334	5.32097	-0.055	2.71437	0.469894	2.24447	0.899366	0.230057	0.113553	2.32466	0.461265	0.037749	0.865
1	2019	0.503281	0.329862	0.074996	0.098423	0	1.3	0.082632	0.843808	0.527171	0.43888	6.67136	-0.024	2.70106	0.4364	2.26466	0.811665	0.193487	0.11365	2.08012	0.492842	0.027713	0.866
1	2020	0.496559	0.326366	0.070696	0.099497	0.0987	2.56	0.085262	0.83048	0.528622	0.43256	5.87655	0.022	2.69406	0.46465	2.22941	0.640294	0.188745	0.116782	2.24456	0.533838	0.026955	0.8755
1	2021	0.503227	0.327257	0.075684	0.100286	0.0224	3.23	0.082524	0.834246	0.544232	0.45279	6.30167	0.049	2.68712	0.459932	2.22718	0.754575	0.221011	0.116764	2.13751	0.570226	0.024927	0.875
1	2022	0.496411	0.326999	0.070299	0.099112	3.4813	3.1	0.079746	0.838506	0.547375	0.45992	5.75458	0.036	2.68522	0.452664	2.23255	0.875864	0.189289	0.116563	2.295	0.614481	0.02812	0.8757
2	2017	0.340066	0.170657	0.070477	0.098931	0	3.5	0.290344	0.563373	0.419631	0.323884	3.68025	0.005	2.49743	0.699508	1.79792	0.411292	0.704041	0.264895	1.62288	0.323143	0.038629	0.8292
2	2018	0.331228	0.163692	0.068673	0.098864	0	3.51	0.265261	0.591771	0.394749	0.308721	3.47985	-0.056	2.53479	0.688435	1.84636	0.430643	0.690208	0.50163	1.72993	0.404713	0.017052	0.8315
2	2019	0.30689	0.133455	0.073165	0.10027	0	3.53	0.249955	0.618878	0.406032	0.316447	2.57998	0.139	2.56523	0.671345	1.89389	0.521484	0.555153	0.49392	2.47263	0.472563	0.023137	0.8348
2	2020	0.30648	0.136528	0.066257	0.103696	0.0309	3.62	0.255146	0.616497	0.411002	0.317393	2.41879	0.03	2.55376	0.668738	1.89853	0.51895	0.529741	0.444901	2.67612	0.472813	0.023198	0.847
2	2021	0.315952	0.140948	0.071758	0.103247	0.028	3.68	0.248674	0.63052	0.396251	0.303823	2.5379	0.048	2.5693	0.66613	1.90317	0.544889	0.60888	0.439207	2.55135	0.507378	0.02215	0.8488
2	2022	0.316364	0.142255	0.068898	0.105211	0.2974	3.74	0.259533	0.625	0.391584	0.293162	2.3784	-0.099	2.54709	0.668892	1.8782	0.517954	0.603938	0.437195	2.55346	0.543443	0.024516	0.8511
3	2017	0.222688	0.070516	0.05965	0.092521	0	3.35	0.211604	0.692469	0.333652	0.231886	2.74206	0.067	2.48902	0.629371	1.85965	0.139196	0.950267	0.509127	1.44487	0.326824	0.014023	0.6164
3	2018	0.223351	0.06837	0.05871	0.096271	0	3.3	0.195494	0.711498	0.355104	0.249612	2.92266	0.064	2.53299	0.611625	1.92136	0.150877	0.676815	0.541933	1.65966	0.380652	0.01578	0.6316
3	2019	0.226965	0.066057	0.059933	0.100975	0	3.2	0.172145	0.73692	0.349017	0.279209	2.12707	0.061	2.5392	0.582729	1.95647	0.202892	0.519098	0.640543	1.95213	0.373764	0.019095	0.6441
3	2020	0.235042	0.067749	0.059671	0.107622	0.0031	3.8	0.17848	0.73123	0.375691	0.302939	1.97317	-0.199	2.5637	0.587785	1.97592	0.225965	0.472745	0.639251	2.20308	0.396291	0.021274	0.702
3	2021	0.247881	0.071069	0.063703	0.113109	0.0932	3.39	0.176275	0.735678	0.369203	0.276365	2.05846	-0.06	2.54986	0.583555	1.96631	0.228228	0.543431	0.697115	2.24633	0.440343	0.019185	0.7109
3	2022	0.257587	0.075819	0.063061	0.118706	0.0765	2.98	0.160648	0.749452	0.373634	0.274949	1.97744	0.101	2.56081	0.567495	1.99331	0.173943	0.554655	0.628209	2.22178	0.473679	0.027402	0.7144
4	2017	0.191723	0.082487	0.059801	0.049435	0	2.83	0.246559	0.552483	0.279519	0.181098	3.31413	0.066	2.40364	0.774494	1.62915	0.102535	1.50206	0.142493	0.798277	0.256291	0.016619	0.6164
4	2018	0.196527	0.084655	0.060516	0.051357	0	2.42	0.253792	0.543107	0.291235	0.184478	3.37949	0.068	2.40079	0.76774	1.63305	0.086423	1.44371	0.671083	0.795373	0.290237	0.016168	0.6314
4	2019	0.19967	0.083882	0.06115	0.054639	0	2.61	0.226436	0.574314	0.25255	0.186371	2.49373	0.101	2.43874	0.754845	1.68389	0.106581	1.31594	0.666337	0.883135	0.345767	0.018056	0.6432
4	2020	0.20324	0.087111	0.058122	0.058006	0.0059	3.35	0.239948	0.573483	0.259197	0.184417	2.437	0.047	2.42357	0.748208	1.67536	0.141603	1.37957	0.666337	0.961897	0.371896	0.018597	0.6432
4	2021	0.217653	0.091434	0.063451	0.062768	0	3.21	0.244647	0.588552	0.23424	0.160083	2.56018	0.07	2.37709	0.688262	1.68883	0.172628	1.4778	0.666337	0.941332	0.412383	0.016456	0.6542
4	2022	0.218324	0.094541	0.060645	0.063137	0.0038	3.07	0.252955	0.587235	0.228451	0.158392	2.56979	0.082	2.37305	0.684571	1.68848	0.172998	1.47775	0.666337	0.999831	0.436926	0.034445	0.6579
5	2017	0.192775	0.048959	0.046276	0.09754	0	2.88	0.234579	0.677747	0.325111	0.200376	2.49189	0	2.30875	0.638558	1.67019	0.224798	0.645235	0.29729	1.13271	0.321477	0.04601	0.5788
5	2018	0.1951	0.050959	0.047336	0.096806	0	2.82	0.209449	0.671148	0.292995	0.193636	2.5932	0.049	2.38509	0.644175	1.74091	0.216867	0.608855	0.305526	1.1828	0.365333	0.044817	0.5942
5	2019	0.174051	0.052735	0.047999	0.073317	0	2.83	0.219415	0.681999	0.280405	0.198377	1.77225	0.071	2.36994	0.633836	1.73611	0.222688	0.605597	0.312006	1.36847	0.396346	0.051356	0.6072
5	2020	0.176847	0.054654	0.047608	0.074585	0.001	2.98	0.239537	0.68613	0.292529	0.212203	1.67731	0.045	2.34054	0.628435	1.71211	0.212966	0.610841	0.360661	1.4564	0.438404	0.054152	0.6397
5	2021	0.18797	0.05867	0.054681	0.074619	0	2.98	0.22619	0.702914	0.283652	0.203006	1.75164	0.052	2.32389	0.622028	1.70186	0.217522	0.69373	0.363176	1.45786	0.489177	0.051673	0.6495
5	2022	0.18738	0.05947	0.053798	0.074111	0.0014	2.98	0.22487	0.701629	0.255543	0.17939	1.75139	0.081	2.30064	0.621099	1.67954	0.237342	0.698278	0.367034	1.58521	0.539951	0.069244	0.6547
6	2017	0.128388	0.046183	0.045574	0.036631	0	3.54	0.165998	0.625787	0.201633	0.136267	1.7603	0.056	2.40561	0.677399	1.72821	0.043693	1.11442	0.341942	1.04932	0.181066	0.021448	0.5531
6	2018	0.128642	0.046132	0.044993	0.037517	0	3.5	0.138825	0.622756	0.232758	0.165514	1.72889	0.066	2.42069	0.669354	1.75134	0.041808	0.984072	0.350324	1.05987	0.164272	0.020456	0.5687
6	2019	0.12833	0.044861	0.044639	0.038831	0	3.54	0.149712	0.638943	0.190617	0.136148	1.22344	0.076	2.40571	0.67349	1.73222	0.053815	0.978065	0.372032	1.19228	0.219039	0.023518	0.5815
6	2020	0.130917	0.047618	0.043656	0.039644	0.0032	3.55	0.161788	0.617982	0.192968	0.152427	1.19319	0.043	2.41875	0.671285	1.74747	0.058207	0.930017	0.373615	1.34982	0.244868	0.024812	0.5827
6	2021	0.138968	0.051048	0.047904	0.040016	0	3.3	0.16568	0.601705	0.182647	0.141088	1.26605	0.033	2.41721	0.682637	1.73457	0.067898	1.05473	0.359964	1.39598	0.237512	0.022732	0.5959
6	2022	0.143208	0.052325	0.048843	0.042039	0.0042	3.05	0.179534	0.623149	0.176385	0.14121	1.28417	0.081	2.37847	0.68887	1.6896	0.077744	0.999232	0.359874	1.55116	0.230156	0.043319	0.6091
7	2017	0.108025	0.031853	0.039523	0.036649	0	3.45	0.133187	0.713674	0.156441	0.120424	1.46384	0.053	2.29822	0.609369	1.68885	0.068552	1.19835	0.779094	1.11203	0.203797	0.018751	0.5157
7	2018	0.11072	0.032756	0.040577	0.037387	0	3.48	0.149311	0.688389	0.158263	0.129303	1.52338	0.061	2.31523	0.629023	1.68621	0.068693	0.869482	0.788502	1.28945	0.23212	0.019198	0.5291
7	2019	0.113654	0.034182	0.040674	0.038798	0	3.14	0.149955	0.696323	0.166139	0.132775	1.26908	0.074	2.30833	0.624223	1.68411	0.073019	0.83034	0.497735	1.51246	0.244694	0.022294	0.5423
7	2020	0.11868	0.039453	0.03981	0.039416	0.0023	3.2	0.167357	0.700753	0.165033	0.135454	1.29289	-0.145	2.29485	0.629081	1.66577	0.077182	0.772774	0.368557	1.73464	0.226222	0.024105	0.541
7	2021	0.126614	0.041708	0.044163	0.040743	0.0071	3.2	0.160095	0.707224	0.187191	0.163399	1.34015	-0.026	2.36472	0.643126	1.72159	0.000849	0.84333	0.370556	1.79689	0.20775	0.020907	0.5474
7	2022	0.128874	0.042837	0.044924	0.041113	0.0051	3.14	0.155846	0.708677	0.187345	0.160088	1.3302	0.075	2.35545	0.63597	1.71948	0.0874	0.847875	0.370605	1.94306	0.189278	0.095641	0.5525
8	2017	0.13287	0.040662	0.044235	0.047974	0	3.97	0.219818	0.610401	0.264163	0.223031	1.76623	-0.015	2.27973	0.677364	1.60236	0.100044	1.03134	0.417476	1.05556	0.221454	0.015326	0.5088
8	2018	0.136629	0.040557	0.043962	0.05211	0	3.94	0.198862	0.630311	0.302942	0.264415	1.87056	0.059	2.32029	0.669351	1.65094	0.093426	0.699642	0.41591	1.22264	0.287664	0.021133	0.535
8	2019	0.141813	0.042319	0.044537	0.054957	0	3.73	0.16575	0.689355	0.323015	0.291978	1.39586	0.072	2.38135	0.63181	1.74954	0.106104	0.626892	0.420578	1.3564	0.310867	0.024567	0.5468
8	2020	0.148061	0.046541	0.042192	0.059329	0.0034	3.96	0.174741	0.682573	0.295462	0.254527	1.37193	0.038	2.39434	0.638899	1.75544	0.087585	0.617359	0.402336	1.4696	0.337412	0.022033	0.5714
8	2021	0.152975	0.050648	0.045821	0.056504	0.0003	3.74	0.211047	0.659014	0.285274	0.248724	1.49477	0.069	2.38955	0.656326	1.73323	0.10373	0.689768	0.404838	1.49558	0.367465	0.015579	0.5845
8	2022	0.154133	0.052997	0.044879	0.056257	0.0036	3.52	0.18604	0.693932	0.334472	0.304462	1.48555	0.081	2.42811	0.630652	1.79746	0.115094	0.6875	0.406061	1.63802	0.397519	0.007962	0.5908
9	2017	0.121233	0.038049	0.038468	0.044716	0	3.12	0.119457	0.775667	0.193347	0.140437	1.69754	0.005	2.44018	0.558267	1.88191	0.024329	0.703929	0.244444	1.68261	0.207742	0.019391	0.5592
9	2018	0.12464	0.039709	0.039915	0.045016	0	3.1	0.11699	0.775659	0.182757	0.133696	1.74279	0.074	2.42669	0.556468	1.87022	0.029321	0.655018	0.246975	1.8819	0.266667	0.01856	0.5724
9	2019	0.130338	0.041162	0.040616	0.048559	0	3.09	0.117076	0.789807	0.217225	0.17093	1.20154	0.058	2.43038	0.549352	1.88103	0.020632	0.516826	0.251417	2.14131	0.283871	0.019138	0.5838
9	2020	0.134549	0.039585	0.041025	0.053939	0.0043	3.44	0.116202	0.770027	0.201578	0.154028	1.27224	0.026	2.45942	0.582574	1.87684	0.024444	0.478423	0.221915	2.37436	0.307473	0.020978	0.661
9	2021	0.147964	0.043192	0.047807	0.056965	0	3.14	0.109927	0.787836	0.19907	0.14782	1.44142	0.021	2.41419	0.56544	1.84875	0.029774	0.493326	0.220645	2.44413	0.339956	0.015089	0.6712
9	2022	0.146841	0.045873	0.04297	0.057998	0	2.84	0.106333	0.795545	0.191884	0.143552	1.42447	0.04	2.40818	0.548517	1.85966	0.030954	0.47102	0.231072	2.60148	0.37244	0.010405	0.6748
10	2017	0.107492	0.032639	0.032968	0.041884	0	3.53	0.115888	0.7496	0.290359	0.242731	1.69246	0.072	2.4346	0.608839	1.82576	0.02046	0.983659	0.075591	1.30777	0.174474	0.001738	0.507
10	2018	0.110419	0.033224	0.033322	0.043874	0	3.69	0.116486	0.744021	0.263962	0.218614	1.74157	-0.183	2.42012	0.608837	1.81128	0.014328	0.794002	0.076005	1.48754	0.212042	0.007694	0.5207
10	2019	0.116994	0.03562	0.034926	0.046449	0	3.32	0.122529	0.738479	0.217243	0.173189	1.27829	0.061	2.4249	0.620248	1.80465	0.015472	0.713733	0.076129	1.67926	0.236815	0.002558	0.5326
10	2020	0.122535	0.040807	0.034184	0.047544	0.0007	3.82	0.119406	0.736378	0.225408	0.183476	1.30286	0.042	2.44122	0.624411	1.8168	0.010683	0.695605	0.075936	1.73988	0.292917	0.007359	0.55
10	2021	0.131912	0.043825	0.038083	0.050004	0	3.3	0.122964	0.735166	0.195241	0.15657	1.36709	0.052	2.41653	0.62588	1.79065	0.01208	0.77343	0.075991	1.74361	0.343536	0.004572	0.577
10	2022	0.135741	0.044767	0.038883	0.052091	0.0002	3.3	0.116988	0.748217	0.179149	0.142782	1.36765	0.081	2.35749	0.59891	1.75858	0.012471	0.789501	0.076116	1.79699	0.369422	0.000726	0.604
11	2017	0.133086	0.047426	0.046484	0.039176	0	3.12	0.129478	0.736048	0.262796	0.215687	1.79377	0.066	2.45268	0.629788	1.82289	0.067625	1.10644	0.303169	0.768113	0.200257	0.011425	0.5231
11	2018	0.135133	0.046937	0.046214	0.041983	0	2.9	0.121559	0.715011	0.257894	0.212731	1.77958	0.053	2.42949	0.6133	1.83189	0.086331	0.867932	0.308251	0.811879	0.273308	0.012094	0.5364
11	2019	0.138497	0.046994	0.045895	0.045608	0	2.86	0.127713	0.723491	0.264239	0.220304	1.36039	0.06	2.39943	0.596813	1.80262	0.103428	0.766833	0.180219	0.911856	0.290978	0.013781	0.5491
11	2020	0.139563	0.05094	0.042884	0.04574	0.0049	3.62	0.145099	0.695714	0.261705	0.21228	1.33695	0.042	2.46423	0.627214	1.83701	0.086027	0.735066	0.183125	1.00387	0.314688	0.014954	0.5114
11	2021	0.152522	0.05608	0.048844	0.047598	0.0001	2.51	0.147657	0.707189	0.241264	0.199517	1.39214	0.05	2.45292	0.615528	1.83739	0.089791	0.822143	0.185719	1.00111	0.346479	0.011556	0.5229
11	2022	0.189095	0.060251	0.078717	0.050127	0.0098	1.4	0.14859	0.718508	0.229836	0.188247	1.40106	0.082	2.44863	0.603657	1.84498	0.10984	0.829996	0.188906	1.08006	0.37827	0.005471	0.5284
12	2017	0.174924	0.053415	0.058446	0.063063	0	1.88	0.326981	0.544437	0.218126	0.168548	2.06786	0.07	2.34146	0.718922	1.62254	0.125186	0.87852	0.164041	2.01325	0.279325	0.023173	0.585
12	2018	0.181707	0.055385	0.05923	0.067092	0	1.6	0.221521	0.599378	0.193693	0.14653	2.10394	0.068	2.27125	0.684717	1.58653	0.149826	0.641605	0.173767	2.00709	0.402923	0.022315	0.6001
12	2019	0.187082	0.056866	0.058525	0.071692	0	2.5	0.203513	0.638666	0.176883	0.140869	2.56877	0.073	2.26897	0.657316	1.61165	0.110263	0.544672	0.181575	2.11334	0.426501	0.023857	0.6129
12	2020	0.190216	0.058662	0.054911	0.076643	0.0032	2.5	0.207388	0.627158	0.175606	0.142713	2.27199	0.047	2.2954	0.664579	1.63082	0.103581	0.496631	0.188493	2.21653	0.447476	0.018268	0.6484
12	2021	0.198454	0.060915	0.058866	0.078674	0.0001	2.5	0.207424	0.640542	0.301258	0.247088	2.34294	0.054	2.38569	0.655667	1.73003	0.166901	0.557195	0.191986	2.19693	0.479757	0.022225	0.6589
12	2022	0.199288	0.061332	0.056216	0.08174	0.0302	2.5	0.187536	0.630279	0.263735	0.202679	2.33305	0.001	2.37493	0.664434	1.7105	0.177826	0.558604	0.193562	2.36653	0.512038	0.010618	0.6601
13	2017	0.099512	0.026873	0.039782	0.032857	0	3.38	0.103773	0.780209	0.207349	0.145474	1.68479	0.056	2.33278	0.551264	1.78151	0.129848	1.07165	0.150249	1.12176	0.242291	0.011588	0.506
13	2018	0.09944	0.028019	0.038932	0.032488	0	3.35	0.113803	0.759162	0.187252	0.134031	1.72462	0.066	2.32447	0.572932	1.75154	0.137872	0.889419	0.151918	1.22098	0.278509	0.012301	0.5206
13	2019	0.104614	0.029244	0.039263	0.036107	0	3.2	0.115139	0.768099	0.124834	0.103392	1.25357	0.078	2.27234	0.547342	1.72499	0.155422	0.618147	0.154609	1.40825	0.296943	0.012443	0.5322
13	2020	0.108904	0.033579	0.038369	0.036957	0.0008	3.52	0.133094	0.756208	0.179003	0.156175	1.27624	0.038	2.30669	0.565438	1.74125	0.150897	0.586774	0.155107	1.48951	0.317972	0.012337	0.5474
13	2021	0.116837	0.037593	0.042142	0.037103	0	3.13	0.13544	0.767739	0.22082	0.198772	1.34239	0.051	2.34041	0.551168	1.78924	0.140746	0.662097	0.154609	1.49145	0.348366	0.009763	0.5581
13	2022	0.120024	0.040554	0.041825	0.037645	0.0012	2.74	0.136475	0.77461	0.158549	0.132596	1.36092	0.081	2.27132	0.570732	1.70059	0.146404	0.679891	0.154609	1.48031	0.37876	0.008828	0.5634
14	2017	0.328512	0.064552	0.072156	0.191803	0	3.41	0.208666	0.528811	0.449434	0.214237	4.0364	0.068	2.52302	0.702713	1.82031	0.270156	0.61423	0.28809	3.35295	0.376152	0.00214	0.847
14	2018	0.334749	0.069797	0.075014	0.189938	0	3.33	0.18707	0.559378	0.458346	0.241936	4.02548	0.262	2.56157	0.696212	1.86536	0.28034	0.598546	0.29346	3.21581	0.522546	0.000147	0.8487
14	2019	0.350149	0.072725	0.071543	0.205881	0	3.17	0.173539	0.55444	0.363297	0.314332	4.18624	0.102	2.58909	0.69094	1.89815	0.277715	0.615447	0.29985	3.4022	0.577604	0.001663	0.8525
14	2020	0.333218	0.066687	0.06751	0.199021	0.0111	3.17	0.177719	0.551225	0.356679	0.301989	2.90116	0.113	2.59505	0.692538	1.90251	0.292538	0.574671	0.30193	3.56924	0.608804	0.001694	0.8906
14	2021	0.336243	0.074502	0.07315	0.18859	0.0029	2.97	0.17502	0.558229	0.348191	0.294427	3.20841	0.079	2.60446	0.691146	1.91332	0.361644	0.712805	0.3118	3.18202	0.697721	0.002204	0.8923
14	2022	0.348787	0.077345	0.067464	0.203977	0.0752	2.77	0.180092	0.555418	0.339069	0.284152	2.92985	0.002	2.60328	0.692052	1.91123	0.263332	0.806706	0.222599	3.2277	0.786639	0.003679	0.8934
15	2017	0.124925	0.042031	0.037672	0.045221	0	3.2	0.094147	0.489905	0.220154	0.135072	1.90131	0.07	2.25183	0.712982	1.53884	0.021982	0.639587	0.92957	1.10945	0.210692	0.010249	0.6294
15	2018	0.12889	0.043811	0.039762	0.045318	0	3	0.103684	0.475601	0.186943	0.127708	1.99168	0.123	2.23196	0.710323	1.52163	0.029272	0.625342	0.94278	1.08349	0.245283	0.009457	0.6397
15	2019	0.130924	0.044379	0.04096	0.045585	0	2.7	0.098119	0.561071	0.283926	0.227884	2.09142	0.105	2.40601	0.70332	1.70269	0.039165	0.648084	0.944393	1.18129	0.270126	0.003662	0.6562
15	2020	0.133361	0.046194	0.038878	0.048289	0.0012	2.9	0.100772	0.554897	0.279433	0.216328	1.97405	0.104	2.41159	0.70895	1.70264	0.031639	0.639426	0.821619	1.33687	0.305949	0.002481	0.7269
15	2021	0.144574	0.050694	0.04647	0.04741	0	2.3	0.097771	0.556507	0.272146	0.210431	2.26865	0.092	2.40723	0.709	1.69823	0.041336	0.824981	0.822087	1.17927	0.341772	0.003474	0.7338
15	2022	0.146296	0.053583	0.045621	0.047091	0.134	1.7	0.100222	0.547034	0.263965	0.2004	2.21613	0.059	2.39186	0.712129	1.67973	0.028114	0.911677	0.822087	1.22837	0.377595	0.004827	0.7371
16	2017	0.148471	0.046641	0.051884	0.049945	0	3.11	0.103368	0.375068	0.273918	0.189239	2.3068	0.066	2.10181	0.67072	1.43109	0.012399	0.939329	0.897867	1.31649	0.356061	0.01156	0.6756
16	2018	0.148944	0.048006	0.051023	0.049915	0	3.08	0.087043	0.416314	0.270421	0.192666	2.40803	-0.125	2.19114	0.686547	1.50459	0.009678	0.912849	0.898158	1.40829	0.365152	0.000394	0.6849
16	2019	0.151644	0.049047	0.051777	0.05082	0	3.04	0.082425	0.478265	0.329921	0.268756	2.08894	0.077	2.36647	0.800167	1.5663	0.014281	0.861821	0.860583	1.5766	0.371212	0.001857	0.6948
16	2020	0.149355	0.051549	0.045743	0.052063	0.0004	3.11	0.083747	0.470515	0.327048	0.258552	2.04419	0.1	2.37605	0.820818	1.55524	0.02018	0.841308	0.918489	1.58133	0.392539	0.004447	0.705
16	2021	0.160595	0.054294	0.051561	0.05474	0	3.19	0.081184	0.471283	0.323498	0.256483	2.2959	0.091	2.3685	0.822955	1.54555	0.014261	1.10756	0.955574	1.45316	0.442748	0.005526	0.7193
16	2022	0.165997	0.055221	0.05446	0.056316	0.0522	3.55	0.082271	0.465267	0.315157	0.247214	2.23101	0.045	2.35473	0.826999	1.52773	0.010465	1.29705	0.955574	1.42024	0.465187	0.00049	0.7228
17	2017	0.140769	0.049405	0.051176	0.040188	0	1.98	0.166969	0.478448	0.246185	0.187229	1.75929	0.064	2.25664	0.71152	1.54512	0.003514	1.27698	0.930315	0.923793	0.197041	0.017587	0.5293
17	2018	0.140573	0.050802	0.050146	0.039624	0	1.92	0.161098	0.483539	0.238886	0.188876	1.87511	0.107	2.26001	0.708542	1.55147	0.004512	1.29239	0.938058	0.941914	0.265192	0.015933	0.5396
17	2019	0.142555	0.051608	0.050722	0.040225	0	2.29	0.149133	0.483881	0.23753	0.196206	1.65454	0.098	2.30577	0.784551	1.52122	0.00746	1.22475	0.94042	1.06308	0.290294	0.017153	0.5488
17	2020	0.142413	0.053093	0.046778	0.042542	0.0008	3.01	0.151867	0.474805	0.234637	0.188136	1.63982	0.083	2.31304	0.802714	1.51033	0.005182	1.19695	0.354102	1.17548	0.315648	0.016629	0.5647
17	2021	0.161188	0.0602	0.057606	0.043382	0	1.66	0.147329	0.475832	0.229297	0.18379	1.88173	0.103	2.30965	0.804662	1.50499	0.005981	1.65624	0.361157	0.954885	0.345133	0.013438	0.5739
17	2022	0.169114	0.066451	0.059165	0.043498	0.0112	0.31	0.149677	0.466932	0.222409	0.175877	2.09646	0.064	2.29211	0.808222	1.48389	0.005321	2.14486	0.354758	0.858157	0.363144	0.013183	0.5796
18	2017	0.135086	0.046622	0.05594	0.032524	0	1.74	0.171448	0.379495	0.266435	0.187966	1.77876	0.063	2.10451	0.686947	1.41756	0.040656	1.27186	0.344755	1.06034	0.254751	0.01176	0.5904
18	2018	0.135694	0.049441	0.055043	0.031211	0	1.44	0.161666	0.37594	0.25166	0.181291	1.89108	0.1	2.0686	0.680686	1.38791	0.034062	1.22746	0.348252	1.01758	0.249774	0.013911	0.5988
18	2019	0.137229	0.050982	0.056057	0.03019	0	1.27	0.164936	0.410868	0.293107	0.230145	1.89503	0.104	2.22077	0.774736	1.44603	0.053801	1.28781	0.28319	1.13224	0.342793	0.015722	0.6079
18	2020	0.137786	0.051671	0.05235	0.033765	0.0011	2.96	0.167423	0.402674	0.288143	0.217432	1.98047	0.105	2.22733	0.79151	1.43582	0.045105	1.25906	0.28852	1.19527	0.314772	0.015343	0.6272
18	2021	0.150321	0.05723	0.064554	0.028536	0	2.7	0.162502	0.402272	0.281393	0.211941	2.24878	0.128	2.22043	0.793454	1.42697	0.02726	1.69455	0.388462	1.09762	0.396396	0.012978	0.6355
18	2022	0.152802	0.060908	0.064576	0.027318	0.0337	2.84	0.164525	0.393186	0.271038	0.199984	2.1842	0.09	2.20048	0.794199	1.40628	0.018218	2.1589	0.388656	0.876841	0.415766	0.013182	0.6403
19	2017	0.128355	0.039359	0.050353	0.038643	0	2.99	0.062818	0.574667	0.196457	0.146667	1.75491	0.031	2.38151	0.709598	1.67191	0.005479	0.765151	0.215	0.636359	0.184756	0.001624	0.5529
19	2018	0.132292	0.040894	0.051857	0.039541	0	2.6	0.059358	0.566922	0.216145	0.178709	1.8714	0.158	2.3634	0.707785	1.65562	0.005237	0.679034	0.215114	0.692896	0.227607	0.00225	0.5631
19	2019	0.13177	0.042493	0.050306	0.038971	0	2.21	0.052996	0.51919	0.235635	0.184398	1.96228	0.09	2.32518	0.917731	1.40745	0.007625	0.731179	0.217727	0.811231	0.243902	0.00318	0.5751
19	2020	0.13281	0.043213	0.047254	0.042343	0.0008	3.07	0.053234	0.501795	0.230105	0.172363	1.75044	0.106	2.33431	0.953638	1.38068	0.007122	0.73828	0.234432	0.923272	0.272805	0.006655	0.6253
19	2021	0.149189	0.049497	0.055663	0.044029	0	1.74	0.051713	0.49969	0.22491	0.167966	2.0212	0.137	2.3235	0.957577	1.36592	0.005311	0.944444	0.244318	0.810872	0.305419	0.002007	0.6274
19	2022	0.156599	0.050892	0.058467	0.04724	0.0497	2.2	0.052507	0.490826	0.213705	0.155568	1.94153	0.092	2.315	0.966363	1.34864	0.004675	1.11609	0.230341	0.825681	0.332512	0.00493	0.6323
20	2017	0.179466	0.03493	0.047286	0.09725	0	2.36	0.100852	0.597186	0.285855	0.238666	1.13814	0.06	2.33939	0.692993	1.6464	0.013704	1.02886	0.095822	1.22961	0.216566	0.020289	0.5414
20	2018	0.187691	0.036913	0.05058	0.100198	0	2.3	0.111572	0.573071	0.255434	0.208188	1.20755	0.096	2.3345	0.700103	1.6344	0.01523	1.0657	0.096756	1.275	0.22994	0.015932	0.5537
20	2019	0.198864	0.045116	0.050199	0.103549	0	2.59	0.101126	0.590186	0.251045	0.203973	1.71494	0.076	2.35969	0.745411	1.61428	0.014179	0.947758	0.20211	1.3986	0.218806	0.00984	0.5684
20	2020	0.204253	0.044492	0.047512	0.11225	0.0037	3.32	0.10347	0.581806	0.246802	0.193826	1.64772	0.094	2.37342	0.762903	1.61051	0.013625	0.968065	0.192748	1.4591	0.355419	0.011459	0.6
20	2021	0.226188	0.04882	0.051025	0.126344	0.0004	3.02	0.100594	0.582316	0.241102	0.189081	1.86901	-0.037	2.36569	0.764283	1.6014	0.018361	1.25559	0.194895	1.3423	0.40597	0.010046	0.6091
20	2022	0.225625	0.053356	0.048809	0.12346	0.0098	2.72	0.102791	0.573793	0.232964	0.179682	1.76334	0.068	2.3548	0.770884	1.58392	0.019315	1.50701	0.422788	1.27775	0.456522	0.008631	0.6143
21	2017	0.113339	0.03937	0.03212	0.041848	0	2.26	0.222187	0.67661	0.170018	0.123282	1.94078	0.061	2.23655	0.65749	1.57906	0.067884	0.764925	0.438695	0.820138	0.220273	0.003531	0.4894
21	2018	0.114376	0.040639	0.032521	0.041215	0	2.31	0.227637	0.661512	0.196928	0.158321	2.0089	-0.129	2.2544	0.665774	1.58863	0.051242	0.763791	0.596175	0.766547	0.267057	0.000739	0.502
21	2019	0.115113	0.037466	0.035025	0.042623	0	1.21	0.188999	0.680087	0.23631	0.207138	1.53617	0.071	2.31079	0.72794	1.58285	0.047214	0.698425	0.596175	0.812374	0.300389	0.000782	0.5124
21	2020	0.112282	0.037547	0.031356	0.043379	0.0019	3.13	0.193758	0.666977	0.228847	0.195781	1.38486	0.11	2.32776	0.75759	1.57017	0.036513	0.688521	0.596175	0.882085	0.309208	0.001423	0.5124
21	2021	0.124126	0.044114	0.036221	0.043791	0.0002	1.72	0.189736	0.672246	0.221923	0.189446	1.60743	0.134	2.33235	0.755771	1.57658	0.041646	0.905566	0.596175	0.82916	0.341131	0.000789	0.5026
21	2022	0.126337	0.049171	0.033068	0.044098	0.0358	0.31	0.195401	0.665154	0.210758	0.177371	1.55589	0.08	2.32598	0.766735	1.55924	0.048889	0.989851	0.596175	0.877796	0.363636	0.000833	0.5093
22	2017	0.094487	0.02803	0.030134	0.036323	0	3.7	0.046313	0.720019	0.182702	0.114387	1.07425	0.065	2.42653	0.634615	1.79192	0.01591	1.13589	0.151093	0.945549	0.16526	0.003356	0.4944
22	2018	0.098063	0.031399	0.031139	0.035525	0	2.2	0.044743	0.717313	0.179478	0.117697	1.13002	0.096	2.41599	0.633138	1.78285	0.017472	1.07825	0.150055	0.928976	0.207792	0.003132	0.5095
22	2019	0.10329	0.034628	0.030174	0.038489	0	2.8	0.038616	0.699839	0.200396	0.149867	1.26047	0.093	2.45081	0.709306	1.7415	0.017585	0.906948	0.160328	1.04768	0.225733	0.002069	0.5279
22	2020	0.103421	0.035653	0.029296	0.038471	0.0007	3	0.039507	0.690116	0.200157	0.143313	1.31804	0.104	2.46911	0.73623	1.73288	0.018261	0.894433	0.153279	1.10138	0.26795	0.003962	0.5378
22	2021	0.111154	0.039354	0.035132	0.036669	0	3.3	0.038296	0.691304	0.194965	0.139358	1.5298	0.102	2.46749	0.736811	1.73068	0.013341	1.23915	0.165792	0.924898	0.308197	0.00214	0.547
22	2022	0.114149	0.041334	0.036581	0.036234	0.0138	3.6	0.039275	0.684882	0.190177	0.133323	1.49728	0.07	2.45858	0.747266	1.71132	0.015727	1.3621	0.171803	0.946499	0.328947	0.000853	0.5534
23	2017	0.113523	0.036904	0.037347	0.039272	0	2.93	0.100464	0.65365	0.247893	0.115864	1.45728	0.069	2.35697	0.687596	1.66937	0.012631	0.995201	0.969333	0.954169	0.216397	0.009111	0.514
23	2018	0.114777	0.037942	0.037776	0.039058	0	2.87	0.091106	0.664998	0.252076	0.128343	1.49676	-0.302	2.34234	0.671255	1.67108	0.013732	0.964076	0.969333	0.990316	0.232333	0.00859	0.5254
23	2019	0.122882	0.040447	0.042278	0.040156	0	1.8	0.075113	0.68765	0.268006	0.158837	1.5604	0.144	2.35124	0.697521	1.65371	0.010421	0.871976	0.969333	1.13924	0.259165	0.000438	0.5356
23	2020	0.120167	0.042273	0.038583	0.039311	0.0002	3.07	0.076707	0.679741	0.271422	0.149128	1.54113	0.098	2.36694	0.718998	1.64794	0.012063	0.865846	0.969333	1.20348	0.285615	0.000494	0.5317
23	2021	0.122921	0.045405	0.045316	0.0322	0	3.44	0.074556	0.679315	0.264695	0.144456	1.78114	0.125	2.36552	0.720975	1.64455	0.016095	1.17861	0.99	1.07293	0.32634	0.001093	0.5415
23	2022	0.151718	0.075054	0.044374	0.03229	0.0367	3.81	0.076329	0.671442	0.25826	0.135253	1.74504	0.091	2.3553	0.731167	1.62413	0.013825	1.50341	0.756292	1.05581	0.362299	0.001626	0.5477
24	2017	0.110694	0.037747	0.0429	0.030047	0	3.41	0.160116	0.569888	0.138819	0.0977649	1.45756	0.062	2.14048	0.696445	1.44403	0.013046	1.92758	0.516932	0.790519	0.168367	0.02657	0.4908
24	2018	0.11248	0.039898	0.042937	0.029645	0	2.31	0.140916	0.576293	0.146596	0.109835	1.54251	0.103	2.17024	0.690953	1.47929	0.030797	1.78356	0.555777	0.804686	0.192132	0.041252	0.5031
24	2019	0.113224	0.03787	0.045237	0.030117	0	1.21	0.117309	0.591816	0.164542	0.128874	1.31207	0.112	2.25402	0.745836	1.50818	0.029818	1.67602	0.560359	0.793259	0.227919	0.026874	0.5194
24	2020	0.111954	0.041365	0.040851	0.029737	0.0006	2.015	0.120111	0.582455	0.163153	0.122917	1.24419	0.097	2.26654	0.763993	1.50255	0.024966	1.67445	0.567729	0.825666	0.255022	0.013108	0.5331
24	2021	0.126465	0.044701	0.052258	0.029505	0	2.82	0.116269	0.582906	0.15814	0.118796	1.41866	0.101	2.26257	0.765141	1.49743	0.025911	2.1963	0.667928	0.66247	0.283163	0.001868	0.5428
24	2022	0.127613	0.046078	0.053668	0.027867	0.0391	3.625	0.118669	0.57286	0.153717	0.113361	1.39005	0.068	2.24847	0.772267	1.4762	0.018405	2.687	0.667928	0.64886	0.311305	0.008001	0.549
25	2017	0.291988	0.068493	0.060323	0.163171	0	3.65	0.112293	0.733065	0.317181	0.216744	4.87612	-0.194	2.67355	0.615505	2.05805	0.039368	0.401972	0.508244	2.43	0.213992	0.009054	0.6983
25	2018	0.30284	0.074222	0.066703	0.161915	0	3.6	0.133443	0.735607	0.312333	0.21198	5.0226	-0.265	2.6551	0.623937	2.03116	0.040382	0.401922	0.587933	2.74023	0.24	0.004538	0.6982
25	2019	0.294958	0.076131	0.058617	0.160209	0	3.63	0.117365	0.74504	0.359778	0.260381	3.27606	0.052	2.64548	0.668255	1.97722	0.044584	0.444511	0.528242	3.05045	0.242	0.006359	0.705
25	2020	0.292802	0.068709	0.059145	0.164948	0.0189	3.74	0.122969	0.746191	0.35672	0.254935	2.79867	-0.085	2.62546	0.660448	1.96502	0.052394	0.439168	0.532775	3.17729	0.43373	0.005603	0.7914
25	2021	0.302846	0.07303	0.065579	0.164237	0.0072	3.89	0.13361	0.739981	0.34171	0.238286	2.9314	0.123	2.62095	0.669408	1.95154	0.051056	0.545073	0.546468	3.06589	0.438824	0.003225	0.7968
25	2022	0.316132	0.083544	0.065398	0.16719	0.4932	4.04	0.151279	0.731607	0.333544	0.227978	2.71127	0.126	2.60123	0.674149	1.92708	0.05488	0.574263	0.476055	3.17182	0.434614	0.008217	0.798
26	2017	0.215882	0.064214	0.062922	0.088746	0	3.87	0.318231	0.515592	0.296471	0.217755	5.16526	0.001	2.40455	0.730624	1.67392	0.048973	0.916621	0.155706	1.07532	0.258929	0.005005	0.8328
26	2018	0.211163	0.066536	0.062074	0.082553	0	3.86	0.293736	0.531412	0.301944	0.217285	5.16863	-0.262	2.44522	0.72854	1.71668	0.055766	0.736116	0.155706	1.01577	0.308036	0.003968	0.8357
26	2019	0.216749	0.067076	0.066955	0.082718	0	3.86	0.236904	0.588894	0.298166	0.239006	5.27611	0.02	2.5208	0.741892	1.77891	0.070171	0.687424	0.155446	1.10477	0.328889	0.004599	0.839
26	2020	0.200598	0.068018	0.044158	0.088422	0.0011	3.88	0.24969	0.590293	0.291113	0.230222	3.49579	0.016	2.48801	0.736723	1.75129	0.056643	0.754101	0.156282	0.898388	0.354177	0.003416	0.8615
26	2021	0.214705	0.072508	0.054131	0.088066	0	3.87	0.268812	0.581316	0.274791	0.213057	3.73348	0.266	2.45985	0.740882	1.71896	0.073289	0.977664	0.15739	0.819929	0.379464	0.002723	0.8673
26	2022	0.21265	0.074564	0.05058	0.087507	0.0204	3.87	0.297955	0.562801	0.265168	0.202174	3.53746	0.201	2.40953	0.742298	1.66723	0.064402	1.20219	0.15739	0.794768	0.404752	0.002509	0.8689
27	2017	0.191722	0.045695	0.087979	0.058047	0	3.46	0.277523	0.501127	0.267491	0.187686	2.88431	0.084	2.35411	0.70491	1.6492	0.009998	1.3624	0.661903	1.49429	0.384091	0.002127	0.9474
27	2018	0.162061	0.047272	0.064903	0.049886	0	3.4	0.338833	0.473798	0.27923	0.199408	2.73852	-0.133	2.27211	0.700054	1.57206	0.014957	1.6718	0.669346	1.16464	0.454545	0.001756	0.9498
27	2019	0.174279	0.048909	0.072591	0.052779	0	3.67	0.137524	0.528073	0.325926	0.271649	2.7756	0.105	2.47369	0.769779	1.70391	0.010583	1.68574	0.657883	1.20944	0.502273	0.001845	0.952
27	2020	0.166061	0.048764	0.064486	0.052811	0.0002	3.89	0.147333	0.548992	0.326576	0.271825	2.18386	0.026	2.47248	0.761115	1.71137	0.010539	1.87116	0.651184	0.937217	0.527817	2.7e-05	0.9537
27	2021	0.179257	0.051946	0.074951	0.052361	0	4.59	0.162402	0.547531	0.305401	0.249283	2.28903	0.1	2.47437	0.763677	1.7107	0.021115	2.54269	0.600863	0.658213	0.568182	0.000898	0.9588
27	2022	0.183434	0.053694	0.081835	0.047905	0.0019	5.29	0.181835	0.534113	0.293289	0.23588	2.01976	0.387	2.45107	0.761415	1.68966	0.025906	2.80993	0.582622	0.594299	0.613652	0.001655	0.9595
28	2017	0.105035	0.045198	0.032828	0.027009	0	3.98	0.115698	0.660488	0.158696	0.110919	1.75719	0.028	2.44132	0.777903	1.66342	0.043779	0.806165	0.138393	1.17563	0.141304	0.008162	0.3086
28	2018	0.106922	0.046727	0.03207	0.028126	0	3.81	0.090154	0.712636	0.151281	0.10759	1.84103	-0.175	2.39909	0.696294	1.7028	0.038627	0.621414	0.138482	1.20563	0.175381	0.000853	0.3089
28	2019	0.110157	0.04793	0.033505	0.028723	0	4.07	0.078899	0.672409	0.189326	0.15586	1.36781	0.072	2.45866	0.841928	1.61673	0.03652	0.580004	0.138661	1.17571	0.197174	0.000386	0.3098
28	2020	0.104953	0.038103	0.032568	0.034282	0.0009	4.08	0.083645	0.690508	0.188585	0.154765	1.35711	0.0275	2.44356	0.814138	1.62942	0.057412	0.634404	0.138661	1.22238	0.222858	0.000851	0.531
28	2021	0.112824	0.041246	0.036937	0.034641	0	4.01	0.090593	0.689709	0.173512	0.139504	1.42056	0.074	2.43536	0.816694	1.61867	0.06216	0.721089	0.170674	1.23814	0.248899	0.001418	0.537
28	2022	0.113933	0.042892	0.035118	0.035922	0.0546	3.94	0.102824	0.687395	0.165506	0.130986	1.40383	0.071	2.42901	0.813706	1.61531	0.071774	0.742253	0.176132	1.20527	0.276957	0.001629	0.5464
29	2017	0.103492	0.03271	0.034497	0.036285	0	3.54	0.107554	0.581625	0.197744	0.140034	1.7614	-0.016	2.43985	0.969572	1.47027	0.020317	0.850197	0.571202	0.854035	0.148734	0.00011	0.4856
29	2018	0.104252	0.033609	0.031967	0.038676	0	3.58	0.113113	0.63726	0.198462	0.150312	1.76676	-0.262	2.48092	0.898587	1.58233	0.019976	0.503036	0.572524	0.754333	0.196203	0.00016	0.4943
29	2019	0.110333	0.037097	0.034678	0.038559	0	3.67	0.108317	0.731876	0.21987	0.18816	0.996041	0.11	2.468	0.713693	1.75431	0.01852	0.655731	0.554674	0.816535	0.205047	0.001662	0.5015
29	2020	0.107236	0.038921	0.029912	0.038403	0.0007	3.95	0.113285	0.735563	0.214303	0.182002	1.00969	-0.322	2.44195	0.701552	1.74039	0.026043	0.614552	0.558641	0.829144	0.212047	0.00313	0.5002
29	2021	0.115842	0.041598	0.034602	0.039642	0.0002	4.11	0.122375	0.731014	0.199351	0.166791	1.06691	-0.177	2.43213	0.708456	1.72367	0.039091	0.716468	0.559963	0.859717	0.219048	0.003901	0.5063
29	2022	0.120894	0.043896	0.036169	0.040828	0.0024	3.89	0.138147	0.723475	0.190658	0.157556	1.06528	0.321	2.41793	0.711278	1.70666	0.034063	0.764875	0.560624	0.863107	0.226048	0.00485	0.5102
30	2017	0.184254	0.066316	0.078873	0.039065	0	2.79	0.172069	0.536692	0.245768	0.164747	3.76035	0.005	2.4498	0.731068	1.71873	0.014796	1.19707	0.116037	0.860045	0.228571	0.038682	0.7371
30	2018	0.185845	0.06902	0.077091	0.039734	0	2.47	0.143939	0.583147	0.239037	0.173029	3.2811	-0.483	2.38632	0.715625	1.6707	0.022043	1.17464	0.132125	0.857431	0.288889	0.037124	0.7449
30	2019	0.195092	0.070284	0.084964	0.039844	0	2.85	0.127869	0.583321	0.23596	0.17073	2.74783	0.095	2.43988	0.768079	1.67181	0.015893	1.50636	0.136855	0.901823	0.341463	0.022991	0.7508
30	2020	0.230061	0.068938	0.118627	0.042496	0.0011	3.02	0.137557	0.600031	0.226855	0.160078	2.46	0.06	2.43292	0.756124	1.67679	0.012983	1.44097	0.136855	0.961719	0.368552	0.017571	0.7744
30	2021	0.208179	0.076009	0.090132	0.042038	0.0001	3.11	0.150328	0.600292	0.217168	0.149519	2.56425	0.208	2.42973	0.75792	1.67181	0.018932	2.06747	0.126052	0.740288	0.421212	0.013132	0.7808
30	2022	0.220262	0.084899	0.093887	0.041476	0.0458	2.95	0.167646	0.58609	0.210903	0.142034	2.50416	0.254	2.40423	0.758322	1.64591	0.02902	2.49114	0.129188	0.621887	0.456514	0.012212	0.781
31	2017	0.112847	0.0374	0.034274	0.041173	0	3.73	0.040382	0.532065	0.274159	0.138027	2.54746	-0.278	2.47111	1.0122	1.45891	0.171269	0.613676	0.11881	1.00058	0.176154	0.002747	0.7263
31	2018	0.117397	0.040929	0.034525	0.041942	0	3.75	0.030066	0.533862	0.256337	0.135387	2.63403	-0.286	2.44479	1.01004	1.43475	0.151204	0.593668	0.11881	0.922711	0.242969	0.00708	0.7263
31	2019	0.120666	0.041085	0.03626	0.043322	0	3.94	0.014997	0.232285	0.243429	0.156584	1.24751	0.054	1.39168	0.801129	0.590553	0.14113	0.572132	0.115925	0.964734	0.266667	0.001687	0.7306
31	2020	0.115559	0.04089	0.030971	0.043698	0.0114	3.87	0.016877	0.252528	0.240562	0.152566	1.26879	0.019	1.45162	0.823791	0.627827	0.136462	0.590226	0.20583	0.949042	0.267333	0.000995	0.7386
31	2021	0.125999	0.046108	0.036243	0.043647	0.0559	3.89	0.018085	0.248357	0.229311	0.140394	1.34379	-0.046	1.42739	0.812447	0.614945	0.116169	0.778481	0.205683	0.856664	0.268	0.00084	0.7476
31	2022	0.124876	0.045417	0.035151	0.044308	0.0245	3.9	0.021589	0.260105	0.223243	0.13291	1.33727	0.126	1.47896	0.834576	0.644386	0.127474	0.903525	0.205756	0.780397	0.268667	0.000452	0.7483
32	2017	0.101373	0.026965	0.043442	0.030965	0	3.86	0.053638	0.714804	0.187126	0.148898	1.65087	-0.115	2.45994	0.793051	1.66689	0.256849	1.01177	0.395355	1.15549	0.195402	0.01264	0.5486
32	2018	0.101304	0.028588	0.041622	0.031094	0	3.86	0.042784	0.77455	0.293317	0.263578	0.239012	-0.235	2.40251	0.689988	1.71252	0.302339	0.969442	0.394858	1.08901	0.252874	0.020468	0.5486
32	2019	0.103584	0.029243	0.041875	0.032466	0	4.41	0.024219	0.573144	0.346388	0.323671	1.35862	0.05	2.23356	0.936457	1.2971	0.3164	0.730234	0.40467	1.05893	0.206897	0.020493	0.556
32	2020	0.103626	0.029925	0.039477	0.034224	0.0008	4.33	0.026142	0.596934	0.33996	0.316914	1.35551	0.026	2.24851	0.918179	1.33034	0.238882	0.649084	0.407154	1.01241	0.248797	0.020525	0.5997
32	2021	0.111286	0.03296	0.0443	0.034026	0	4.37	0.028655	0.589467	0.315005	0.291281	1.3961	0.055	2.24885	0.921376	1.32747	0.237178	0.800048	0.406409	0.955036	0.290698	0.017063	0.606
32	2022	0.115237	0.035739	0.045223	0.034275	0.004	3.8	0.033623	0.599882	0.299955	0.275575	1.33479	0.112	2.27129	0.915555	1.35574	0.329615	0.83314	0.422308	0.96478	0.332598	0.016111	0.6078
33	2017	0.089208	0.029679	0.023567	0.035961	0	4	0.065709	0.824822	0.190272	0.130814	1.62501	-0.193	2.32348	0.515301	1.80818	0.023153	1.27922	0.365143	0.974819	0.091912	0.001986	0.4901
33	2018	0.08812	0.030857	0.023881	0.033382	0	4	0.056006	0.846806	0.18248	0.123721	1.71284	-0.202	2.21651	0.463009	1.7535	0.015157	0.948552	0.365857	0.961712	0.147601	0.001868	0.4974
33	2019	0.093156	0.031869	0.026313	0.034974	0	3.9	0.094176	0.782217	0.165225	0.127778	1.11922	0.057	2.15447	0.640982	1.51349	0.043776	0.870193	0.345933	0.970285	0.140149	0.001878	0.5077
33	2020	0.098404	0.032376	0.028039	0.037989	0.0003	4.02	0.097084	0.781389	0.162743	0.124915	1.2743	0.076	2.13103	0.635018	1.49601	0.036209	0.940834	0.347669	0.978597	0.1666	0.001961	0.5969
33	2021	0.104596	0.034487	0.031434	0.038675	0	4.2	0.105246	0.774706	0.153296	0.114937	1.32935	0.122	2.13482	0.646311	1.48851	0.030615	0.989504	0.345889	0.962721	0.170455	0.002733	0.6081
33	2022	0.109291	0.036959	0.031786	0.040547	0.0098	4.38	0.119263	0.769253	0.147781	0.108764	1.29485	0.162	2.12424	0.649244	1.47499	0.030357	1.13784	0.346684	0.894096	0.191336	0.003931	0.6095
34	2017	0.266347	0.085244	0.072401	0.108701	0	3.12	0.215004	0.602635	0.385183	0.232099	4.81051	-0.09	2.54356	0.685036	1.85852	0.149998	0.678006	0.268609	2.2391	0.27327	0.011824	0.9073
34	2018	0.266067	0.089497	0.073476	0.103094	0	3.11	0.228272	0.628534	0.377972	0.227764	4.72972	0.153	2.53733	0.672558	1.86477	0.15709	0.650086	0.275323	2.34042	0.320643	0.015036	0.81
34	2019	0.269487	0.090356	0.070727	0.108403	0	2.94	0.208698	0.666477	0.390565	0.247697	5.10356	0.132	2.55885	0.654519	1.90433	0.165885	0.54359	0.276559	2.56866	0.350794	0.017594	0.81
34	2020	0.264555	0.086195	0.066706	0.111653	0.0051	3.12	0.176803	0.686533	0.398753	0.208779	3.71701	-0.085	2.58362	0.627131	1.95649	0.155974	0.525836	0.283851	2.72821	0.37313	0.007493	0.845
34	2021	0.273371	0.088375	0.072585	0.112412	0.0069	3.09	0.181632	0.688861	0.37964	0.180998	3.99867	0.041	2.55117	0.623229	1.92795	0.194849	0.590341	0.29441	2.62732	0.414379	0.007298	0.8497
34	2022	0.271689	0.090881	0.067395	0.113412	0.0997	3.14	0.182406	0.692847	0.356132	0.170328	3.80078	0.061	2.55263	0.620435	1.9322	0.182775	0.644786	0.295031	2.69982	0.449196	0.034234	0.8499
35	2017	0.275638	0.110219	0.071596	0.093823	0	2.43	0.325119	0.589199	0.440578	0.325364	5.32699	0.151	2.37782	0.708074	1.66975	0.597104	0.796138	0.21589	1.60414	0.281681	0.031394	0.72
35	2018	0.271839	0.108181	0.070309	0.093349	0	2.58	0.309563	0.619262	0.406838	0.315709	5.40826	0.101	2.40131	0.703493	1.69781	0.62267	0.81351	0.222318	1.47956	0.304538	0.023094	0.783
35	2019	0.27055	0.110802	0.068379	0.091369	0	2.65	0.309314	0.627933	0.434405	0.343155	5.37187	-0.198	2.39178	0.687753	1.70402	0.623319	0.748036	0.265706	1.71343	0.334558	0.008568	0.6463
35	2020	0.268011	0.097353	0.066308	0.10435	0.0155	3.4	0.291957	0.63941	0.427086	0.339605	2.28292	0.001	2.43196	0.676408	1.75555	0.545698	0.749392	0.228385	1.79637	0.373504	0.006478	0.8235
35	2021	0.276805	0.10083	0.070519	0.105456	0.034	3.24	0.310419	0.621503	0.408533	0.314869	2.35903	0.012	2.39065	0.681499	1.70915	0.541788	0.823219	0.232285	1.6975	0.460265	0.013766	0.8235
35	2022	0.279931	0.110461	0.065012	0.104457	0.0303	3.08	0.290231	0.638421	0.408619	0.321396	2.73784	0.065	2.42073	0.675199	1.74553	0.568394	0.893418	0.237426	1.65911	0.485461	0.016182	0.8235
36	2017	0.157015	0.049991	0.059295	0.047728	0	2.98	0.324657	0.507439	0.279318	0.198848	2.6073	-0.22	2.31717	0.714875	1.60229	0.170187	0.73129	0.209719	1.40717	0.250581	0.001697	0.7558
36	2018	0.160203	0.050399	0.062983	0.046821	0	3.6	0.321726	0.527255	0.239692	0.166683	2.62749	-0.098	2.26087	0.722617	1.53825	0.163881	0.776086	0.207976	1.42135	0.287719	0.001495	0.7597
36	2019	0.156615	0.051459	0.060297	0.044859	0	3.78	0.389913	0.468567	0.245545	0.171069	2.70977	0.085	2.15073	0.745073	1.40566	0.167442	0.833626	0.20633	1.4487	0.305294	0.002202	0.729
36	2020	0.154621	0.050943	0.055809	0.047869	0.0005	4.35	0.377088	0.476517	0.255077	0.18468	1.97538	0.044	2.18716	0.696751	1.49041	0.16356	0.765749	0.204268	1.45898	0.334126	0.001929	0.746
36	2021	0.167141	0.053835	0.064043	0.049263	0	4.13	0.273702	0.54325	0.248156	0.179954	2.19572	0.068	2.34889	0.69002	1.65887	0.23635	0.806757	0.202206	1.23929	0.365465	0.000621	0.7504
36	2022	0.155731	0.048867	0.056192	0.050672	0.0038	3.91	0.170316	0.609983	0.241234	0.175228	2.16477	0.01	2.51062	0.683289	1.82733	0.209478	0.749372	0.198099	1.34849	0.396805	0.001328	0.7548
37	2017	0.166217	0.057968	0.054572	0.053677	0	3.23	0.250598	0.477131	0.257971	0.179886	3.32041	0.222	2.45286	0.767259	1.6856	0.041685	1.2959	0.213245	0.945456	0.272038	0.002013	0.7399
37	2018	0.161093	0.057816	0.049713	0.053564	0	3.5	0.249737	0.502438	0.260412	0.179926	2.98673	-0.049	2.4487	0.764463	1.68423	0.042631	1.37256	0.184416	0.924646	0.299043	0.000651	0.7468
37	2019	0.155866	0.057082	0.044603	0.054181	0	4.3	0.257887	0.505185	0.253724	0.178925	2.93166	-0.041	2.43859	0.765397	1.67319	0.044847	1.12088	0.188024	1.22638	0.317874	0.00254	0.6933
37	2020	0.158197	0.052768	0.044643	0.060786	0.0001	4.47	0.209945	0.558636	0.239957	0.165473	0.894151	0.004	2.46518	0.726397	1.73878	0.044152	1.02375	0.157447	1.34185	0.351285	0.000426	0.783
37	2021	0.169189	0.055293	0.051033	0.062863	0	4.38	0.214997	0.555713	0.240851	0.174688	0.940332	-0.092	2.46255	0.721985	1.74057	0.056311	1.05321	0.1927	1.2161	0.390547	0.000234	0.78515
37	2022	0.155188	0.052434	0.038927	0.063827	0.0058	4.29	0.220049	0.552789	0.241746	0.183902	0.927464	0.064	2.45992	0.717572	1.74236	0.060472	1.15298	0.224058	0.000123	0.42981	0.000269	0.7873
38	2017	0.17324	0.054632	0.057934	0.060673	0	3.83	0.306262	0.494465	0.324275	0.205973	2.20591	-0.104	2.34962	0.714406	1.63522	0.328133	0.885579	0.05448	1.46521	0.298649	0.001162	0.71
38	2018	0.170372	0.055732	0.056397	0.058244	0	3.99	0.310284	0.49876	0.282081	0.196249	2.13593	0.101	2.34852	0.71861	1.62991	0.303158	0.938093	0.053781	1.55363	0.296575	0.002456	0.7083
38	2019	0.177955	0.053709	0.058046	0.0662	0	4.01	0.294828	0.537073	0.320769	0.269863	2.17344	0.101	2.28957	0.699502	1.59007	0.238782	1.04782	0.053063	1.8496	0.330345	0.003833	0.7839
38	2020	0.175774	0.061648	0.048625	0.0655	0.0003	4.46	0.319783	0.517876	0.29331	0.23131	1.01986	-0.182	2.27398	0.706372	1.56761	0.220818	1.02671	0.052161	1.77349	0.356106	0.003334	0.794
38	2021	0.189202	0.06328	0.059123	0.066799	0	4.54	0.343289	0.497077	0.295144	0.2252	1.09186	0.04	2.22219	0.713934	1.50826	0.261345	1.08695	0.056322	1.50884	0.38156	0.002923	0.7963
38	2022	0.19466	0.06544	0.052608	0.076613	0.0024	2.41	0.326896	0.479943	0.282379	0.215319	1.05507	0.061	2.1704	0.721497	1.4489	0.20101	1.1641	0.055914	1.35056	0.407014	0.000362	0.7986
39	2017	0.132053	0.034155	0.050465	0.047434	0	3.68	0.208621	0.638449	0.231481	0.175429	2.39001	-0.141	2.47939	0.692083	1.78731	0.292349	0.575995	0.098067	1.84816	0.25617	0.013186	0.672
39	2018	0.128163	0.033323	0.048279	0.04656	0	4.66	0.212002	0.674725	0.217012	0.140176	2.44884	-0.134	2.42019	0.650896	1.76929	0.182392	0.579337	0.102094	1.62548	0.291453	0.001108	0.68
39	2019	0.132338	0.033716	0.048758	0.049864	0	4.5	0.169084	0.724328	0.233519	0.138326	1.25421	0.098	2.43911	0.628045	1.81107	0.200793	0.445712	0.09876	1.77057	0.309442	0.003167	0.688
39	2020	0.133064	0.034393	0.043478	0.055194	0.0011	4.9	0.185298	0.712534	0.261267	0.18356	1.11161	0.145	2.47148	0.620915	1.85057	0.150399	0.433446	0.215426	1.71433	0.326831	0.00341	0.689
39	2021	0.146393	0.039086	0.051533	0.055774	0.0002	3.9	0.185956	0.722709	0.28471	0.213632	1.22991	0.168	2.43338	0.624195	1.80918	0.147338	0.478373	0.289455	1.57567	0.360262	0.003152	0.69185
39	2022	0.121541	0.040664	0.03594	0.044937	0.009	2.9	0.186615	0.732884	0.308153	0.243704	1.13693	-0.045	2.39528	0.627474	1.7678	0.177501	0.491443	0.287227	0.000155	0.393693	0.003392	0.6947
40	2017	0.15957	0.045446	0.054022	0.060102	0	3.91	0.167849	0.632528	0.296104	0.216019	2.08075	-0.058	2.5223	0.775992	1.74631	0.152828	0.71362	0.219266	1.58908	0.252027	0.008171	0.5559
40	2018	0.161711	0.045744	0.056559	0.059407	0	4.31	0.151693	0.698413	0.269524	0.181901	2.03757	-0.054	2.41588	0.699527	1.71635	0.195533	0.70018	0.219266	2.38185	0.266441	0.003224	0.5626
40	2019	0.16466	0.052868	0.055047	0.056745	0	4.5	0.153149	0.729805	0.261893	0.21148	2.1577	0.052	2.37755	0.651871	1.72568	0.219496	0.468829	0.192018	3.06449	0.285324	0.004121	0.4293
40	2020	0.168621	0.043794	0.05569	0.069137	0.0012	4.8	0.142498	0.746426	0.285225	0.232324	1.09348	0.004	2.39024	0.591814	1.79843	0.132432	0.452072	0.191193	3.05805	0.312478	0.001245	0.597
40	2021	0.185987	0.044829	0.070255	0.070902	0.0003	4.7	0.146615	0.745914	0.244263	0.190451	1.25377	0.071	2.35993	0.593261	1.76667	0.111898	0.463169	0.217385	3.5292	0.338542	0.001314	0.6049
40	2022	0.176219	0.042517	0.058404	0.075298	0.0021	4.65	0.150733	0.745403	0.203302	0.148577	1.20337	0.089	2.32962	0.594707	1.73492	0.080053	0.507034	0.216927	2.89889	0.364605	0.001533	0.6128
41	2017	0.151552	0.045182	0.064505	0.041865	0	3.01	0.255657	0.65111	0.380458	0.163126	2.17615	0.121	2.3525	0.66681	1.68569	0.292697	0.899854	0.143168	1.66972	0.261207	0.0064	0.6769
41	2018	0.156137	0.049366	0.066376	0.040394	0	2.47	0.238684	0.683126	0.383726	0.163704	2.33557	-0.046	2.31104	0.64561	1.66543	0.320232	0.924583	0.143892	1.48578	0.298268	0.007191	0.6478
41	2019	0.154884	0.04947	0.064189	0.041224	0	3.44	0.217901	0.71935	0.370566	0.217108	2.46833	-0.046	2.26878	0.611265	1.65752	0.3566	0.971668	0.144468	1.73766	0.318182	0.007257	0.6479
41	2020	0.160166	0.04871	0.065658	0.045798	0.0001	3.84	0.243926	0.696159	0.37611	0.21463	1.59938	0.024	2.23666	0.617077	1.61958	0.354138	0.921212	0.144357	1.98097	0.334642	0.001879	0.672
41	2021	0.167035	0.05076	0.069264	0.04701	0.0028	3.56	0.250859	0.685263	0.319199	0.136854	1.80108	-0.044	2.1859	0.624462	1.56144	0.380297	0.975431	0.144468	1.567	0.365789	0.001909	0.6772
41	2022	0.172466	0.057243	0.066028	0.049195	0.0198	3.28	0.257793	0.674367	0.262288	0.0590768	1.66666	0.009	2.13514	0.631847	1.5033	0.331727	0.935766	0.144115	1.53639	0.396937	0.001201	0.6776
42	2017	0.136303	0.04154	0.044391	0.050373	0	4.39	0.06465	0.64134	0.237993	0.20166	1.63919	0.237	2.53487	0.727867	1.807	0.046834	0.525979	0.167656	2.2645	0.267742	0.039475	0.469
42	2018	0.138805	0.045177	0.044557	0.049071	0	4.79	0.065825	0.726747	0.203549	0.180779	1.69674	0.195	2.3693	0.599811	1.76949	0.052128	0.540255	0.167723	2.24167	0.287568	0.006655	0.424
42	2019	0.13951	0.044018	0.043363	0.052129	0	4.7	0.068955	0.796286	0.23527	0.201432	1.83071	0.22	2.30691	0.544803	1.7621	0.041933	0.513054	0.167723	2.08378	0.305978	0.005768	0.425
42	2020	0.137201	0.032825	0.041313	0.063063	0.0008	5.7	0.076916	0.800701	0.223822	0.198584	1.04219	0.214	2.27861	0.531086	1.74752	0.033566	0.499903	0.162567	2.01035	0.334983	0.000135	0.617
42	2021	0.145995	0.036378	0.047737	0.06188	0	5.14	0.09724	0.764336	0.170866	0.143466	1.28076	0.094	2.33882	0.57812	1.7607	0.045112	0.529028	0.160938	1.88158	0.363889	0.00109	0.617
42	2022	0.148472	0.036675	0.043178	0.068619	0.0028	4.58	0.117565	0.727972	0.11791	0.0883491	1.29035	0.09	2.39903	0.625155	1.77388	0.039294	0.558987	0.15942	1.80872	0.392794	0.002028	0.617
43	2017	0.149754	0.042374	0.067014	0.040366	0	3.24	0.322395	0.477243	0.204543	0.158322	1.56841	-0.062	2.26932	0.832241	1.43707	0.070353	1.07783	0.100757	1.78921	0.259887	0.003094	0.6448
43	2018	0.153523	0.045584	0.070593	0.037347	0	3.2	0.358769	0.482351	0.207889	0.170224	1.60515	0.026	2.21785	0.820118	1.39773	0.055669	1.24828	0.099959	1.92881	0.284	0.004151	0.6242
43	2019	0.150275	0.046226	0.063075	0.040974	0	3.5	0.336829	0.507415	0.211781	0.176531	1.6636	-0.097	2.16881	0.819679	1.34914	0.044803	1.1027	0.099176	2.91047	0.305172	0.005381	0.6241
43	2020	0.156888	0.047034	0.062775	0.047078	0.0003	3.67	0.271016	0.585187	0.249608	0.220588	1.47843	0.034	2.24533	0.811524	1.43381	0.043536	1.00809	0.098159	3.3488	0.329855	0.005236	0.676
43	2021	0.161912	0.048128	0.06553	0.048254	0	3.4	0.235413	0.619673	0.175345	0.151004	1.70091	-0.084	2.24122	0.778298	1.46292	0.034945	1.01588	0.097637	2.246	0.353216	0.001166	0.676
43	2022	0.153847	0.05088	0.056037	0.04693	0.001	3.13	0.19981	0.65416	0.101082	0.0814207	1.70961	0.087	2.23711	0.745071	1.49203	0.028482	1.03835	0.097088	1.33023	0.376578	0.000767	0.6771
44	2017	0.174275	0.062397	0.074021	0.037857	0	2.5	0.076299	0.24219	0.265703	0.194105	2.73664	0.004	2.00951	1.07877	0.930743	0.099786	1.19941	0.376645	0.838031	0.277692	0.012267	0.804
44	2018	0.177408	0.067868	0.073815	0.035724	0	2.88	0.075928	0.279315	0.278308	0.239949	2.86001	-0.205	2.10658	1.09181	1.01477	0.138966	1.22373	0.300109	0.782036	0.311538	0.014088	0.7318
44	2019	0.179698	0.069997	0.074097	0.035605	0	2.63	0.078077	0.30181	0.253214	0.188379	2.98215	-0.052	2.15312	1.09608	1.05704	0.166567	1.39309	0.269257	0.905623	0.332308	0.023867	0.732
44	2020	0.172256	0.069441	0.066035	0.03678	0.0011	2.61	0.104372	0.382796	0.331344	0.267911	2.36751	-0.07	2.3716	1.04018	1.33142	0.156321	1.47926	0.268065	0.980979	0.372776	0.027118	0.774
44	2021	0.186086	0.070028	0.078027	0.038031	0	2.74	0.120512	0.345847	0.26321	0.193527	2.57447	-0.043	2.31072	1.03323	1.27749	0.232282	1.3666	0.268715	1.0625	0.43876	0.022479	0.774
44	2022	0.166639	0.065313	0.062315	0.039012	0.0071	3.12	0.11553	0.36798	0.273824	0.209101	2.52628	-0.171	2.24984	1.02628	1.22355	0.093452	1.47285	0.268354	1.14401	0.504743	0.000593	0.781
45	2017	0.110293	0.036073	0.042116	0.032104	0	4.31	0.08631	0.559487	0.226349	0.17122	1.66041	-0.146	2.51312	0.879254	1.63387	0.032904	0.68964	0.177331	1.52162	0.187415	0.001303	0.4401
45	2018	0.108801	0.036607	0.042261	0.029933	0	4.2	0.066742	0.569763	0.215231	0.172894	1.72431	0.132	2.45778	0.888813	1.56897	0.066119	0.705114	0.177654	1.41164	0.209247	0.003886	0.4407
45	2019	0.111265	0.035326	0.041322	0.034617	0	4.8	0.068796	0.58702	0.205407	0.177355	1.60861	0.122	2.37338	0.865182	1.5082	0.050837	0.5845	0.158116	1.39555	0.223875	0.010467	0.43
45	2020	0.111968	0.032463	0.038	0.041506	0.0008	5.2	0.077488	0.643901	0.227459	0.195006	0.66538	0.101	2.32584	0.667851	1.65799	0.048968	0.554978	0.158116	1.36221	0.235542	0.001259	0.552
45	2021	0.120651	0.029653	0.042037	0.048961	0.0001	5.6	0.0802	0.651461	0.184695	0.154067	0.769895	0.164	2.29675	0.648164	1.64859	0.071092	0.596968	0.153123	1.13316	0.261484	0.00267	0.674
45	2022	0.106538	0.022013	0.036176	0.04835	0.0178	6	0.082913	0.659021	0.141931	0.113127	0.743987	-0.124	2.26766	0.628477	1.63919	0.090957	0.623366	0.151875	1.10766	0.287427	0.00036	0.796
46	2017	0.097912	0.03433	0.037359	0.026223	0	3.92	0.136971	0.740029	0.205513	0.168293	1.54151	0.028	2.37238	0.597776	1.77461	0.048176	0.542004	0.091667	1.38679	0.182738	0.005794	0.392
46	2018	0.099034	0.034627	0.038477	0.02593	0	3.99	0.115938	0.768798	0.200772	0.166175	1.58589	0.018	2.39833	0.558397	1.83994	0.052473	0.563406	0.100789	1.34701	0.202976	0.004681	0.4001
46	2019	0.098437	0.032676	0.039312	0.026448	0	3.99	0.112805	0.772872	0.18664	0.156877	1.68008	0.235	2.34825	0.558147	1.7901	0.046744	0.619238	0.081982	1.30848	0.219701	0.002553	0.4037
46	2020	0.097264	0.029217	0.037741	0.030306	0.0006	4.21	0.11369	0.828476	0.17154	0.145482	0.859417	0.149	2.11199	0.473004	1.63898	0.045601	0.580813	0.082018	1.30979	0.243276	0.004712	0.5
46	2021	0.104172	0.031579	0.042051	0.030542	0	4.17	0.12528	0.814071	0.153339	0.123066	0.963832	0.145	2.18375	0.493768	1.68999	0.055668	0.622194	0.064947	1.18818	0.277134	0.001634	0.508
46	2022	0.106043	0.032609	0.043807	0.029627	0.0043	4.4	0.13687	0.799667	0.135139	0.10065	0.984538	0.089	2.25551	0.514533	1.74099	0.055779	0.643153	0.08486	1.06656	0.310992	0.001796	0.5112
47	2017	0.122169	0.048666	0.04958	0.023924	0	4.75	0.230264	0.593836	0.251005	0.190097	1.95506	0.253	2.39423	0.722642	1.67159	0.140541	0.923658	0.155937	1.58632	0.212996	0.003655	0.344
47	2018	0.119203	0.049246	0.047939	0.022018	0	4.83	0.234632	0.624099	0.248333	0.193059	1.97507	0.102	2.34757	0.692025	1.65555	0.101701	0.994356	0.153909	1.61748	0.242029	0.002742	0.35
47	2019	0.122167	0.048339	0.049118	0.024711	0	4.9	0.200977	0.663022	0.20249	0.153173	2.09525	0.101	2.30948	0.653252	1.65622	0.122521	0.812717	0.132124	1.83195	0.258696	0.004762	0.3503
47	2020	0.111248	0.035624	0.0431	0.032524	0.0012	4.9	0.193462	0.715485	0.237251	0.196258	1.0758	0.043	2.32252	0.614912	1.70761	0.12725	0.704716	0.129443	1.90387	0.284875	0.001101	0.5476
47	2021	0.113287	0.03123	0.043335	0.038722	0	3.9	0.209901	0.718616	0.251222	0.205381	0.981169	-0.097	2.34445	0.607567	1.73688	0.070189	0.802712	0.13173	1.74769	0.31107	0.000797	0.7449
47	2022	0.110725	0.025967	0.039896	0.044862	0.0217	4.5	0.226341	0.721748	0.265194	0.214504	0.892499	0.015	2.36638	0.600221	1.76616	0.049966	0.835557	0.12787	1.755	0.337265	0.000481	0.9422
48	2017	0.232715	0.078761	0.053029	0.100925	0	3.51	0.289515	0.538598	0.32811	0.252817	3.89094	0.115	2.48888	0.735774	1.75311	0.145743	1.04458	0.175418	1.58376	0.237784	0.014482	0.5853
48	2018	0.241153	0.084837	0.053652	0.102665	0	3.42	0.282193	0.571066	0.330863	0.258098	3.92571	0.067	2.48784	0.718844	1.769	0.146968	1.04461	0.105595	1.59748	0.262317	0.003041	0.5876
48	2019	0.237906	0.07936	0.050581	0.107965	0	2.51	0.255091	0.61469	0.344675	0.265091	3.94973	-0.19	2.52755	0.682073	1.84547	0.168665	0.815394	0.104814	2.21491	0.272687	0.003855	0.5905
48	2020	0.219827	0.070279	0.047368	0.10218	0.0046	3.33	0.206617	0.596998	0.337533	0.230222	2.06565	0.088	2.53991	0.678622	1.86129	0.154806	0.824241	0.105645	2.18826	0.283057	0.003966	0.659
48	2021	0.243807	0.073995	0.064146	0.105665	0.0118	3.2	0.202718	0.603227	0.319273	0.213703	2.272	0.116	2.534	0.674336	1.85967	0.166095	0.818253	0.106398	2.28719	0.293427	0.004287	0.668
48	2022	0.2349	0.075319	0.051747	0.107834	2.5096	3.07	0.211153	0.605444	0.296852	0.193394	1.92143	-0.118	2.50878	0.673737	1.83504	0.164218	0.770372	0.117336	2.53865	0.303797	0.003119	0.671
49	2017	0.147363	0.051559	0.035946	0.059858	0	3.62	0.282799	0.566632	0.171008	0.120451	4.23618	-0.132	2.35161	0.78081	1.5708	0.027548	0.659944	0.251529	0.94826	0.195979	0.008506	0.528
49	2018	0.145523	0.046548	0.036427	0.062548	0	3.5	0.259725	0.597777	0.169345	0.121255	3.22479	0.047	2.32314	0.775301	1.54784	0.03423	0.587145	0.251549	0.950031	0.244928	0.001795	0.5294
49	2019	0.13223	0.036642	0.033885	0.061703	0	3.7	0.219917	0.650861	0.202943	0.158647	3.25362	-0.49	2.41575	0.754862	1.66089	0.044038	0.686297	0.251649	1.55279	0.259471	0.000412	0.5299
49	2020	0.136923	0.037064	0.033565	0.066293	0.006	3.8	0.186125	0.667252	0.193501	0.134377	1.23247	0.083	2.42103	0.672729	1.7483	0.03529	0.689608	0.251649	1.654	0.274014	5.2e-05	0.6347
49	2021	0.151313	0.039855	0.042042	0.069416	0.0002	4	0.180259	0.680359	0.176228	0.119331	1.37743	0.176	2.3887	0.64921	1.73949	0.053259	0.719645	0.251649	1.60741	0.288557	0.000304	0.6412
49	2022	0.143168	0.039226	0.035227	0.068716	1.4047	3.5	0.183634	0.685578	0.156198	0.101881	1.29927	0.001	2.35309	0.647352	1.70574	0.053038	0.734263	0.246897	1.70472	0.3031	0.000376	0.6477
50	2017	0.109738	0.036438	0.036347	0.036954	0	3.57	0.126612	0.745175	0.190959	0.136467	2.02892	0.053	2.47733	0.67116	1.80617	0.003098	0.686818	0.528575	1.14221	0.163125	0.0069	0.3942
50	2018	0.103643	0.035587	0.031281	0.036776	0	3.44	0.104028	0.80555	0.161414	0.114635	1.79199	-0.346	2.35399	0.561553	1.79244	0.004515	0.552825	0.460672	1.00525	0.184953	0.000992	0.3667
50	2019	0.096413	0.025757	0.033993	0.036663	0	3.11	0.096524	0.837244	0.188733	0.149843	1.80902	0.112	2.30979	0.487429	1.82236	0.004659	0.417285	0.43832	1.20125	0.198113	0.004765	0.365
50	2020	0.115656	0.029496	0.036551	0.049609	0.0017	3.37	0.07881	0.822317	0.176521	0.12425	0.882663	0.101	2.30891	0.482196	1.82671	0.009004	0.427291	0.409364	1.90078	0.247382	0.012545	0.5157
50	2021	0.122038	0.031647	0.03862	0.051771	0	3.29	0.075408	0.83067	0.159197	0.109033	0.976356	0.147	2.27054	0.463499	1.80704	0.007457	0.433029	0.390907	1.29992	0.296651	0.013345	0.5199
50	2022	0.115351	0.031778	0.033112	0.05046	0.0229	3.06	0.076895	0.834238	0.135995	0.0878985	0.890224	0.026	2.22868	0.45862	1.77006	0.003603	0.445121	0.380239	1.30206	0.345919	0.01541	0.5241
51	2017	0.087911	0.029171	0.029278	0.029462	0	3.01	0.353881	0.433738	0.213754	0.162967	2.02696	-0.027	2.2069	0.764111	1.44279	0.026364	1.33047	0.982289	0.650588	0.164407	0.009193	0.5055
51	2018	0.090679	0.029726	0.029648	0.031305	0	3.02	0.113332	0.618134	0.197064	0.147462	2.02274	0.032	2.43396	0.750118	1.68384	0.025515	1.06942	0.973218	0.713279	0.194872	0.000817	0.5032
51	2019	0.09856	0.032247	0.029143	0.03717	0	3.3	0.096929	0.679443	0.223869	0.16946	2.00448	0.032	2.49927	0.68491	1.81436	0.044317	0.483081	0.841901	1.0686	0.223482	0.000549	0.499
51	2020	0.097475	0.028773	0.027924	0.040778	0.0007	3.94	0.080871	0.689676	0.215607	0.143299	1.01632	0.105	2.50454	0.63757	1.86697	0.044	0.467209	0.766673	1.07306	0.252092	0.000554	0.577
51	2021	0.106138	0.029523	0.03373	0.042884	0	3.5	0.078407	0.703644	0.19788	0.128264	1.10304	0.104	2.47563	0.618815	1.85681	0.034168	0.490891	0.679107	1.07386	0.280702	0.000578	0.5832
51	2022	0.102753	0.029171	0.030476	0.043106	0.0002	3.06	0.079608	0.707006	0.176572	0.110144	1.09861	0.142	2.43933	0.61695	1.82238	0.030139	0.540995	0.675	1.07746	0.309312	0.000368	0.5894
52	2017	0.112591	0.043329	0.034764	0.034498	0	3.48	0.213889	0.613477	0.213217	0.164121	2.57889	0	2.47723	0.741405	1.73583	0.05097	0.840524	0.673514	0.937116	0.178802	0.007958	0.5188
52	2018	0.102573	0.033847	0.034213	0.034512	0	3.6	0.202127	0.665889	0.203326	0.153037	1.97135	0.078	2.40651	0.721677	1.68483	0.041601	0.734357	0.670116	1.02197	0.224537	0.007056	0.517
52	2019	0.099252	0.030278	0.033386	0.035588	0	3.44	0.197113	0.696121	0.239172	0.193003	1.98827	0.109	2.39923	0.673701	1.72552	0.037879	0.541015	0.667181	1.22604	0.24186	0.010826	0.5015
52	2020	0.109612	0.038778	0.031447	0.039386	0.0006	3.58	0.164064	0.69061	0.225171	0.162544	1.70529	0.087	2.4195	0.637736	1.78176	0.012283	0.571429	0.663629	1.26961	0.263787	0.002161	0.6064
52	2021	0.115536	0.03466	0.038816	0.042059	0.0307	3.5	0.159209	0.699928	0.204435	0.143681	1.46865	0.111	2.39461	0.622603	1.77201	0.024648	0.495592	0.381877	1.79122	0.285714	0.000432	0.613
52	2022	0.108842	0.035235	0.033102	0.040505	0.0001	3.5	0.163644	0.705241	0.176473	0.117949	1.21497	0.109	2.35325	0.619277	1.73397	0.022847	0.502616	0.357098	2.31282	0.307641	0.000382	0.6196
53	2017	0.085139	0.023928	0.028465	0.032745	0	3.85	0.122494	0.537018	0.331251	0.285307	2.59729	0.023	2.52971	0.94962	1.58009	0.026117	1.10753	0.095901	0.652825	0.195833	8.9e-05	0.7462
53	2018	0.086759	0.026571	0.027432	0.032756	0	3.73	0.080178	0.616446	0.307238	0.266366	2.44139	0.04	2.55751	0.90625	1.65126	0.024996	0.962655	0.096416	0.732713	0.238983	0.000174	0.743
53	2019	0.093005	0.026167	0.027859	0.03898	0	3.59	0.068076	0.644547	0.187813	0.146162	2.47113	0.022	2.40095	0.873977	1.52697	0.040609	0.451235	0.097782	0.99943	0.266667	0.000286	0.7421
53	2020	0.093318	0.024748	0.026303	0.042267	0	3.97	0.061525	0.689265	0.180058	0.123143	1.35777	0.06	2.40962	0.716029	1.6936	0.020373	0.417248	0.097524	1.08652	0.279276	0.000303	0.7932
53	2021	0.108365	0.032529	0.031132	0.044704	0	3.3	0.060301	0.710066	0.162929	0.108068	1.51289	0.097	2.36337	0.664585	1.69878	0.021072	0.440717	0.163198	1.09893	0.327434	5.3e-05	0.7964
53	2022	0.104121	0.032972	0.027353	0.043796	0.0052	2.63	0.06104	0.713904	0.137421	0.085263	1.30584	0.056	2.31343	0.666068	1.64736	0.024697	0.470039	0.163811	1.14152	0.375591	3.7e-05	0.7995
54	2017	0.093577	0.039144	0.030875	0.023558	0	3.11	0.145423	0.499175	0.180432	0.122417	2.56272	0.001	2.467	0.911178	1.55582	0.008104	0.610084	0.566748	0.693719	0.139636	0.006271	0.3309
54	2018	0.096301	0.040816	0.030651	0.024834	0	3.13	0.095273	0.552292	0.159692	0.112522	2.55435	0.05	2.39595	0.888414	1.50754	0.008671	0.484394	0.494866	0.643654	0.161818	0.000487	0.3289
54	2019	0.091956	0.029588	0.034021	0.028347	0	3.07	0.052636	0.648454	0.173443	0.141796	2.56975	0.075	2.31296	0.711121	1.60184	0.01737	0.36266	0.492787	1.23936	0.16	0.001695	0.463
54	2020	0.097613	0.034032	0.035841	0.027739	0.0002	3.54	0.045563	0.664671	0.167144	0.123933	0.906556	0.033	2.35131	0.658248	1.69306	0.014874	0.349409	0.488264	1.21942	0.182941	0.002361	0.4689
54	2021	0.09951	0.03436	0.036222	0.028928	0.0004	4.01	0.044326	0.681342	0.152389	0.11084	1.01936	0.098	2.32235	0.638265	1.68409	0.011699	0.380053	0.483496	1.16103	0.205882	0.002649	0.4768
54	2022	0.092456	0.035317	0.030887	0.026252	0.0097	4.48	0.044791	0.682992	0.135527	0.0959771	1.00629	0.137	2.27634	0.63816	1.63818	0.012856	0.497868	0.481785	1.19545	0.228824	0.002695	0.4793
55	2017	0.093372	0.029049	0.02884	0.035483	0	3.58	0.103146	0.709036	0.181303	0.146318	1.867	0.086	2.48017	0.788164	1.69201	0.010521	0.804844	0.399259	1.29937	0.156021	0.021438	0.4422
55	2018	0.090221	0.026161	0.028301	0.035759	0	3.7	0.088757	0.748966	0.179571	0.152437	1.70204	0.051	2.43209	0.724992	1.7071	0.011366	0.690277	0.358815	1.23247	0.187895	0.00109	0.4402
55	2019	0.095701	0.023676	0.02676	0.045265	0	2.71	0.085422	0.805897	0.21188	0.180719	1.71884	-0.596	2.3168	0.582322	1.73448	0.015812	0.28013	0.355852	1.49791	0.201058	0.000174	0.5444
55	2020	0.080635	0.023185	0.027069	0.030381	0.0001	3.13	0.071715	0.794875	0.196294	0.15341	0.714825	0.084	2.3145	0.541324	1.77317	0.030333	0.294267	0.350963	1.38799	0.232962	0.003839	0.5444
55	2021	0.101925	0.022148	0.031509	0.048269	0	3.55	0.069263	0.804169	0.174858	0.13338	0.776774	0.224	2.27272	0.515718	1.757	0.03553	0.324486	0.337037	1.37559	0.264865	0.004113	0.5497
55	2022	0.111925	0.020721	0.027553	0.06365	0.0147	3.97	0.070683	0.811049	0.147501	0.107869	0.748503	0.299	2.21948	0.507721	1.71176	0.055717	0.363609	0.34563	1.37319	0.296768	0.002287	0.555
56	2017	0.220858	0.080863	0.044434	0.095561	0	3.68	0.175783	0.669513	0.381664	0.261322	3.70094	0.071	2.66255	0.724446	1.9381	0.036195	0.47382	0.917842	1.59309	0.209634	0.004534	0.4857
56	2018	0.219785	0.078759	0.044853	0.096173	0	3.76	0.162769	0.689487	0.380414	0.275617	3.70648	-0.072	2.66224	0.693599	1.96864	0.033398	0.413416	0.901776	1.73339	0.251393	0.003253	0.491
56	2019	0.216095	0.072134	0.044462	0.099499	0	3.51	0.122037	0.746526	0.443022	0.307165	3.84853	0.073	2.61315	0.596372	2.01678	0.047914	0.317376	0.888466	2.29625	0.269821	0.004461	0.498
56	2020	0.212988	0.063652	0.041075	0.108261	0.0271	3.5	0.107117	0.756423	0.387917	0.333674	2.05878	0.028	2.62958	0.601599	2.02798	0.049361	0.334141	0.837125	2.42154	0.285609	0.004545	0.7061
56	2021	0.22535	0.062989	0.048086	0.114275	0.0299	3.45	0.106091	0.784591	0.36733	0.312979	2.21843	0.042	2.62306	0.571952	2.0511	0.064384	0.355607	0.811147	2.5675	0.334995	0.004563	0.7694
56	2022	0.2204	0.06178	0.038982	0.119638	0.2221	3.4	0.109804	0.775187	0.347776	0.291899	2.00939	-0.076	2.62151	0.590909	2.0306	0.070491	0.363705	0.799077	2.60547	0.379351	0.001836	0.8327
57	2017	0.097085	0.031567	0.030004	0.035514	0	4.31	0.167956	0.635903	0.380081	0.193867	1.81599	0.071	2.46203	0.888987	1.57304	0.007927	0.573302	0.774093	0.117973	0.139513	0.025756	0.3882
57	2018	0.102967	0.033718	0.033299	0.03595	0	3.81	0.151469	0.66107	0.354227	0.175463	1.92781	0.058	2.46609	0.862734	1.60335	0.019264	0.509486	0.765287	1.07287	0.177736	0.026483	0.3883
57	2019	0.106146	0.035331	0.034851	0.035964	0	3.3	0.153499	0.685942	0.175546	0.134147	0.805076	0.096	2.40945	0.79956	1.60989	0.037828	0.448604	0.835713	1.28346	0.182543	0.006804	0.3864
57	2020	0.10258	0.030368	0.030988	0.041224	0.0043	3.3	0.163876	0.746224	0.158012	0.117068	0.720896	0.077	2.34841	0.625024	1.72338	0.043333	0.489199	0.801008	1.26708	0.198812	0.007082	0.536
57	2021	0.110166	0.029172	0.034125	0.046868	0.0002	3.07	0.141526	0.749776	0.16017	0.115727	0.790862	0.07	2.3665	0.676197	1.69031	0.054367	0.526153	0.785736	1.28569	0.231335	0.007124	0.6856
57	2022	0.129485	0.044828	0.032882	0.051775	0.0319	2.84	0.136762	0.751905	0.14949	0.109552	0.757092	-0.014	2.33726	0.675002	1.66226	0.070334	0.530595	0.785736	1.2893	0.252878	0.009812	0.8352
58	2017	0.100555	0.024474	0.043546	0.032536	0	4.02	0.054233	0.451654	0.24218	0.153878	1.5643	0.06	2.39609	1.0676	1.32849	0.028663	0.618176	0.836125	1.4847	0.192571	0.020341	0.645
58	2018	0.101567	0.025183	0.043381	0.033004	0	3.77	0.036797	0.461135	0.246207	0.173579	1.63965	0.005	2.33467	1.06254	1.27212	0.032121	0.594081	0.817933	1.48696	0.256069	0.020409	0.6601
58	2019	0.100576	0.025953	0.040883	0.03374	0	3.68	0.042417	0.561387	0.261021	0.205903	1.11729	0.079	2.4654	0.898526	1.56688	0.039929	0.544895	0.797662	1.51545	0.25858	6.2e-05	0.6635
58	2020	0.100058	0.027334	0.037132	0.035591	0.0048	3.39	0.049852	0.595888	0.271393	0.195156	1.24469	0.064	2.40248	0.721298	1.68118	0.044365	0.593718	0.784106	1.57308	0.304552	6.6e-05	0.727
58	2021	0.109941	0.028488	0.042834	0.038619	0	3.04	0.051054	0.605475	0.24424	0.191545	1.3716	0.191	2.3956	0.719115	1.67649	0.056358	0.615554	0.769432	1.5883	0.313939	0.00012	0.7905
58	2022	0.109108	0.028902	0.04051	0.039695	0.0017	2.69	0.048847	0.586948	0.212689	0.166639	1.32152	0.218	2.3504	0.738885	1.61152	0.068352	0.697747	1.24388	1.51196	0.350737	0.000171	0.854
59	2017	0.090055	0.01591	0.039809	0.034336	0	4.11	0.078991	0.358485	0.175937	0.10145	1.376	0.081	2.286	1.09552	1.19048	0.036659	0.856517	0.632941	1.84631	0.195049	0.008906	0.8252
59	2018	0.091738	0.017316	0.039322	0.0351	0	3.82	0.040192	0.348085	0.179876	0.124352	1.44817	0.022	2.16745	1.09787	1.06957	0.026176	0.868857	0.610588	1.71711	0.241	0.000231	0.826
59	2019	0.089701	0.019671	0.034286	0.035744	0	3.55	0.032735	0.422792	0.300236	0.244492	1.54464	-0.075	2.26275	1.0803	1.18245	0.055834	0.700669	0.586471	1.38697	0.265306	0.000298	0.8142
59	2020	0.092721	0.02057	0.035195	0.036955	0.0005	3.3	0.033716	0.424206	0.248333	0.192255	0.817734	0.121	2.26306	1.0677	1.19536	0.06689	0.72276	0.586471	1.56535	0.295378	0.000158	0.8263
59	2021	0.100579	0.021796	0.040835	0.037947	0	3.04	0.035853	0.498558	0.246362	0.183943	0.926173	0.005	2.28742	0.939081	1.34834	0.069172	0.808436	0.578118	1.79712	0.310417	0.010209	0.8384
59	2022	0.103853	0.027125	0.039686	0.037042	0.0009	2.78	0.042273	0.510706	0.220518	0.156939	0.888244	0.154	2.26016	0.877102	1.38305	0.049609	1.04016	0.578118	1.63978	0.350951	0.018274	0.8505
60	2017	0.089432	0.023573	0.037166	0.028692	0	4.04	0.045105	0.656291	0.198177	0.129893	0.973832	0.1	2.47395	0.778347	1.6956	0.021081	0.510615	0.394915	1.87629	0.305319	0.004643	0.6627
60	2018	0.090166	0.0255	0.036769	0.027897	0	3.82	0.009194	0.423547	0.176253	0.105555	1.03609	0.055	2.04345	1.03212	1.01133	0.020138	0.49927	0.375424	1.80216	0.239007	0.004365	0.6461
60	2019	0.09407	0.026394	0.036148	0.031528	0	3.5	0.017865	0.536976	0.216733	0.154242	0.643363	0.034	2.34993	1.00935	1.34058	0.029328	0.45641	0.375424	1.93173	0.248936	0.002579	0.6535
60	2020	0.094008	0.028596	0.032887	0.032525	0.0052	3.33	0.020514	0.624664	0.238494	0.165805	0.650696	0.035	2.428	0.870348	1.55765	0.025077	0.641633	0.373814	1.85111	0.304239	0.000297	0.684
60	2021	0.103548	0.031201	0.039331	0.033017	0	3.07	0.021289	0.614702	0.202144	0.128562	0.692436	0.066	2.39683	0.907483	1.48934	0.040376	0.78087	0.372966	1.834	0.30365	0.0005	0.688
60	2022	0.103069	0.032394	0.03848	0.032195	0.0016	3.07	0.056021	0.620753	0.212283	0.141615	0.72572	0.094	2.42369	0.888117	1.53557	0.036073	0.818983	0.366102	1.75879	0.343837	0.000819	0.692
61	2017	0.146286	0.052364	0.046585	0.047337	0	4.22	0.120247	0.498057	0.375351	0.317708	4.23264	0.05	2.50321	0.724338	1.77887	0.210365	1.43097	0.356914	0.404301	0.193407	0.009474	0.529
61	2018	0.147221	0.054421	0.044987	0.047814	0	3.76	0.116142	0.494478	0.374362	0.316971	4.48544	0.071	2.44499	0.776859	1.66813	0.348142	1.38618	0.356933	0.388003	0.26044	0.009336	0.5282
61	2019	0.150049	0.054735	0.047028	0.048286	0	3.2	0.111073	0.50354	0.385376	0.326871	2.58756	0.083	2.47829	0.760356	1.71793	0.403894	1.35549	0.354663	0.436196	0.268382	0.00194	0.528
61	2020	0.145872	0.046378	0.042679	0.056814	0.0027	3.22	0.148931	0.428709	0.301934	0.249559	2.25587	0.03	2.27302	0.702729	1.57029	0.326328	1.09466	0.352303	0.524283	0.271125	0.001589	0.725
61	2021	0.161458	0.053917	0.050257	0.057284	0.0002	3.02	0.143684	0.444984	0.27843	0.232406	2.51478	0.002	2.28237	0.7017	1.58067	0.397473	1.3908	0.350347	0.490519	0.318382	0.001486	0.7268
61	2022	0.16674	0.063688	0.045656	0.057395	0.0132	2.82	0.147208	0.4582	0.243066	0.201836	2.23482	0.022	2.29521	0.716436	1.57878	0.47273	1.87136	0.346893	0.447567	0.392844	0.001558	0.7286
62	2017	0.081998	0.023323	0.027802	0.030874	0	4.15	0.069363	0.337593	0.243012	0.175338	1.13158	0.178	1.81682	0.963795	0.853028	0.017954	0.542408	0.42035	0.687459	0.212069	0.001308	0.8119
62	2018	0.083326	0.025069	0.027545	0.030712	0	3.94	0.058811	0.329045	0.22186	0.154259	1.2088	0.083	1.75951	0.937827	0.82168	0.01899	0.534189	0.42035	0.657331	0.251754	0.001416	0.8094
62	2019	0.087838	0.027194	0.026709	0.033936	0	3.5	0.056847	0.409273	0.192744	0.129682	0.949463	0.071	1.88987	0.948785	0.941081	0.012553	0.458671	0.365456	0.551593	0.265179	0.000738	0.817
62	2020	0.0938	0.031041	0.024171	0.038588	0.0001	3.6	0.083874	0.66614	0.13514	0.0862405	1.14842	-0.084	2.16234	0.854795	1.30754	0.021483	0.40162	0.342246	0.641668	0.363116	0.000124	0.847
62	2021	0.100839	0.033353	0.026123	0.041362	0	3.04	0.07705	0.562234	0.146189	0.101309	1.28477	-0.111	2.10324	0.945986	1.15725	0.030412	0.434813	0.341671	0.643397	0.332407	0.000115	0.87
62	2022	0.107404	0.035111	0.028053	0.044239	0.0001	2.48	0.074274	0.660002	0.143907	0.10565	1.24306	0.335	2.18918	0.865994	1.32318	0.039342	0.422694	0.339867	0.66317	0.375235	0.000119	0.87
63	2017	0.102338	0.026526	0.035567	0.040245	0	4.05	0.085117	0.664075	0.21579	0.140179	2.20965	0.075	2.48415	0.85692	1.62723	0.046107	0.447133	0.315426	1.75596	0.228085	0.018383	0.5533
63	2018	0.103743	0.028231	0.035796	0.039715	0	3.95	0.047224	0.531816	0.194139	0.116792	2.27051	0.043	2.25476	0.979661	1.2751	0.042488	0.445934	0.31117	1.79095	0.27897	0.002347	0.5309
63	2019	0.110966	0.030751	0.037901	0.042314	0	3.2	0.047003	0.610823	0.306414	0.236687	1.57582	0.037	2.28271	0.902849	1.37986	0.071782	0.283019	0.31117	2.34729	0.293966	8.9e-05	0.522
63	2020	0.11244	0.028081	0.036048	0.048311	0.0015	3.2	0.064749	0.691236	0.265719	0.193484	0.915448	0.11	2.41918	0.832022	1.58715	0.078094	0.335409	0.295745	2.2861	0.323872	0.000384	0.652
63	2021	0.121849	0.033178	0.041545	0.047126	0	3.09	0.054106	0.703167	0.289152	0.227429	0.963848	0.278	2.40072	0.806062	1.59466	0.121889	0.349454	0.292606	2.40276	0.346053	0.000345	0.521
63	2022	0.117494	0.028648	0.039298	0.049547	0.0237	6	0.053525	0.75005	0.249766	0.189821	0.928934	0.189	2.44899	0.733526	1.71547	0.163599	0.335126	0.291011	2.27761	0.381206	0.000326	0.521
64	2017	0.095374	0.029013	0.036027	0.030334	0	4.27	0.066826	0.445751	0.256112	0.178655	1.33985	-0.257	2.15993	0.847272	1.31266	0.001646	0.753197	0.556805	1.08484	0.21519	0.000773	0.6224
64	2018	0.100148	0.030949	0.039552	0.029646	0	3.87	0.050787	0.467468	0.294227	0.210847	1.39685	0.07	2.20731	0.908675	1.29864	0.001926	0.834275	0.557544	0.984999	0.258974	0.00135	0.6205
64	2019	0.097457	0.031873	0.035417	0.030167	0	3.6	0.045274	0.526122	0.306761	0.253283	0.830346	0.143	2.20463	0.814906	1.38972	0.003804	0.928957	0.56213	0.962011	0.25974	0.001117	0.619
64	2020	0.099507	0.028942	0.032625	0.03794	0.0017	3.32	0.03781	0.555712	0.347228	0.300428	0.832268	0.372	2.1832	0.791753	1.39145	0.003339	0.868236	0.56213	1.16495	0.30073	0.000794	0.7716
64	2021	0.112126	0.035522	0.042397	0.034207	0	3.08	0.04342	0.538938	0.274233	0.224261	0.841436	0.318	2.17445	0.804756	1.3697	0.005112	1.04206	0.543047	1.34116	0.321333	0.000279	0.615
64	2022	0.111498	0.037933	0.040287	0.033277	0.0007	2.84	0.046572	0.549021	0.233788	0.183626	0.084037	0.207	2.20782	0.813052	1.39477	0.008553	1.17471	0.575625	1.29453	0.362047	0.00075	0.6104
65	2017	0.124452	0.034433	0.036044	0.053975	0	3.52	0.067584	0.650201	0.328403	0.268403	2.59543	0.083	2.54359	0.887202	1.65638	0.247633	0.695132	0.72076	0.480286	0.226275	0.028808	0.6185
65	2018	0.121627	0.034512	0.034239	0.052876	0	3.81	0.059258	0.684791	0.347933	0.292478	2.68052	0.045	2.44751	0.836582	1.61093	0.288629	0.644712	0.717523	0.512982	0.267857	0.030751	0.6032
65	2019	0.129297	0.034047	0.037245	0.058006	0	3.25	0.065385	0.716486	0.35332	0.316166	2.53029	0.051	2.42563	0.791513	1.63412	0.413576	0.375923	0.717523	0.810988	0.2808	0.000532	0.603
65	2020	0.128394	0.034072	0.032496	0.061826	0.0419	3.42	0.063988	0.768578	0.307707	0.27767	2.72554	0.025	2.40563	0.700835	1.7048	0.31374	0.390257	0.674363	0.898286	0.317244	0.000168	0.602
65	2021	0.138808	0.036146	0.036724	0.065937	0	3.03	0.079684	0.741704	0.262007	0.219134	2.77921	0.182	2.38596	0.749799	1.63616	0.275422	0.395837	0.60984	0.887688	0.329098	0.000203	0.601
65	2022	0.149915	0.047813	0.034453	0.067649	0.0151	2.64	0.058334	0.755576	0.263582	0.225302	2.79601	-0.149	2.37573	0.725011	1.65072	0.288538	0.387567	0.593871	0.841417	0.359602	0.000253	0.6
66	2017	0.077567	0.017017	0.030099	0.03045	0	3.6	0.048589	0.65135	0.231429	0.135662	0.780918	0.053	2.41844	0.884642	1.5338	0.079606	0.381835	0.487446	1.19709	0.173913	0.017479	0.5782
66	2018	0.080632	0.018849	0.030416	0.031367	0	3.51	0.021112	0.412636	0.195069	0.112849	0.854779	0.071	1.87154	0.919008	0.952534	0.088096	0.39316	0.482783	1.10426	0.218868	0.017719	0.5844
66	2019	0.084939	0.020936	0.030234	0.033769	0	3.27	0.018624	0.636098	0.284365	0.205169	0.917711	0.032	2.25698	0.8495	1.40748	0.066839	0.266079	0.482783	0.864717	0.247468	0.00036	0.5876
66	2020	0.087253	0.022129	0.028135	0.036989	0.0017	3.31	0.022928	0.744198	0.267435	0.207122	0.912204	0.002	2.38714	0.740949	1.64619	0.08242	0.298775	0.484935	0.720789	0.300705	0.000111	0.652
66	2021	0.091946	0.024906	0.03093	0.03611	0.0278	3.25	0.022408	0.782243	0.222736	0.161188	0.887224	0.058	2.33155	0.672606	1.65894	0.110083	0.317348	0.484935	0.752045	0.286364	0.000233	0.65455
66	2022	0.092217	0.025313	0.029735	0.037169	0.0057	3.19	0.018746	0.787687	0.225702	0.162333	0.850767	0.118	2.28339	0.660779	1.62261	0.25053	0.316955	0.445122	0.759164	0.324556	0.000368	0.6571
67	2017	0.074249	0.029236	0.027458	0.017554	0	3.82	0.12377	0.730853	0.189057	0.127096	0.58924	0.001	2.42896	0.701077	1.72788	0.012687	0.707741	0.379433	0.692514	0.114773	0.015389	0.2534
67	2018	0.070901	0.024939	0.028228	0.017735	0	3.76	0.082218	0.751118	0.209645	0.155596	0.670057	0.061	2.40054	0.713337	1.6872	0.026037	0.671311	0.382882	0.668536	0.139695	0.01439	0.2521
67	2019	0.074918	0.027504	0.029307	0.018106	0	3.61	0.095058	0.770888	0.211109	0.158559	0.740333	0.065	2.35901	0.664475	1.69453	0.037875	0.248835	0.382236	0.952241	0.146169	0.000475	0.2503
67	2020	0.075786	0.022413	0.030407	0.022967	0.0056	3.2	0.08741	0.791343	0.274066	0.234268	0.808982	0.21	2.32512	0.613451	1.71167	0.030629	0.2825	0.34634	1.06834	0.155954	0.000904	0.437
67	2021	0.079921	0.024645	0.031403	0.023873	0.049	3.15	0.08903	0.790596	0.22715	0.186669	0.889827	-0.216	2.31493	0.610948	1.70398	0.036605	0.288644	0.274227	1.08243	0.173294	0.00099	0.4397
67	2022	0.075056	0.022896	0.030122	0.022039	0.0134	3.1	0.094098	0.804071	0.216718	0.17287	0.841219	0.104	2.32694	0.592208	1.73473	0.052581	0.323014	0.314002	0.990873	0.191385	0.000649	0.4424
68	2017	0.456213	0.295216	0.077807	0.083191	0	3.92	0.272166	0.66741	0.464549	0.34336	4.89193	0.072	2.45746	0.65928	1.79818	1.04987	0.440301	0.38141	1.99748	0.468247	0.037503	0.8771
68	2018	0.453403	0.293989	0.076218	0.083196	0	3.53	0.25243	0.688827	0.462998	0.348375	5.14511	0.052	2.48502	0.644981	1.84004	1.04326	0.426037	0.38227	2.06757	0.528659	0.035001	0.88
68	2019	0.477407	0.314967	0.077099	0.085341	0	3.55	0.200382	0.738726	0.458789	0.363448	6.26789	0.051	2.57062	0.618913	1.95171	0.892553	0.371099	0.382957	1.93479	0.60599	0.034429	0.881
68	2020	0.476276	0.311745	0.077613	0.086918	0.1516	3.67	0.202169	0.746863	0.418585	0.325659	6.0462	0.103	2.543	0.574398	1.9686	0.897089	0.3635	0.382957	2.01522	0.622785	0.036071	0.893
68	2021	0.486106	0.316681	0.082541	0.086884	0.1587	2.73	0.195754	0.756223	0.44395	0.345789	6.77777	0.08	2.54047	0.562816	1.97765	0.938388	0.36149	0.392624	2.04235	0.666443	0.033664	0.8931
68	2022	0.478406	0.316071	0.073946	0.088389	6.3042	1.79	0.189339	0.765582	0.469314	0.365919	6.04553	-0.01	2.53794	0.551234	1.98669	0.938413	0.346202	0.390488	2.16112	0.710102	0.036057	0.893
69	2017	0.416608	0.161069	0.082512	0.173027	0	1.82	0.221967	0.556164	0.439989	0.314869	6.72425	0.123	2.40058	0.691942	1.70864	0.352792	0.636667	0.144004	2.098	0.670778	0.021176	0.8229
69	2018	0.422359	0.166675	0.084032	0.171652	0	1.78	0.20295	0.573898	0.448821	0.348021	6.75157	0.094	2.42064	0.682677	1.73796	0.337753	0.603375	0.147357	2.2154	0.648494	0.019873	0.825
69	2019	0.456333	0.173715	0.085686	0.196932	0	1.75	0.198347	0.66269	0.428643	0.35055	7.95238	0.08	2.52741	0.642108	1.8853	0.34388	0.579329	0.150208	2.39369	0.756056	0.020156	0.832
69	2020	0.4608	0.173651	0.084562	0.202587	0.0118	1.71	0.190672	0.641043	0.425256	0.357191	7.14916	0.066	2.51262	0.655697	1.85692	0.360387	0.560261	0.152574	2.53707	0.766984	0.021023	0.868
69	2021	0.46792	0.178398	0.086613	0.202909	0.0295	1.67	0.192755	0.672752	0.41743	0.349835	7.63946	0.062	2.54022	0.636823	1.90339	0.389266	0.581628	0.154689	2.61182	0.803134	0.019776	0.869
69	2022	0.467361	0.178863	0.080126	0.208371	0.0871	1.63	0.189873	0.683097	0.41996	0.35563	7.35874	0.035	2.5505	0.626906	1.92359	0.372143	0.575177	0.126793	2.88388	0.801639	0.019279	0.8701
70	2017	0.302025	0.155341	0.082515	0.064169	0	1.82	0.557972	0.356932	0.320013	0.246048	5.27703	0.047	1.80484	0.656323	1.14852	0.522117	0.9321	0.175991	1.05581	0.704463	0.023552	0.76
70	2018	0.302927	0.156977	0.083573	0.062378	0	1.78	0.539974	0.368477	0.317974	0.244421	5.46068	0.058	1.84444	0.659206	1.18524	0.540129	0.947401	0.179019	1.04659	0.670423	0.021337	0.7628
70	2019	0.311529	0.162808	0.08254	0.066181	0	1.75	0.502718	0.437965	0.306339	0.251726	4.35722	0.061	1.98774	0.721421	1.26632	0.537855	0.9223	0.183039	1.14383	0.784692	0.021064	0.771
70	2020	0.309017	0.157814	0.079598	0.071605	0.0056	1.75	0.483145	0.433343	0.320172	0.266564	3.72408	0.061	2.00477	0.68856	1.31621	0.48964	0.88603	0.188264	1.22183	0.718706	0.020197	0.8279
70	2021	0.320651	0.163484	0.081865	0.075302	0.0003	2.5	0.498442	0.440026	0.305152	0.240675	4.03467	0.045	1.97869	0.690651	1.28804	0.48697	0.937048	0.193473	1.22755	0.769903	0.017539	0.8289
70	2022	0.321173	0.166472	0.077127	0.077574	0.0156	2.68	0.512567	0.43188	0.305772	0.250992	3.98333	0.022	1.93823	0.687349	1.25088	0.500767	0.951936	0.198183	1.31724	0.823876	0.017315	0.8199
71	2017	0.184711	0.076653	0.059339	0.048719	0	1.82	0.214834	0.432282	0.264018	0.15501	3.29426	0.1	2.25218	0.747875	1.50431	0.079756	0.936613	0.326416	0.631733	0.258518	0.016973	0.6376
71	2018	0.182189	0.074512	0.058526	0.049151	0	1.78	0.191042	0.477876	0.245277	0.159284	3.44497	0.02	2.31694	0.756523	1.56042	0.114946	0.849072	0.323688	0.72721	0.277895	0.018582	0.651
71	2019	0.181856	0.074827	0.056041	0.050987	0	1.75	0.159916	0.600985	0.238058	0.167034	3.78832	0.07	2.42058	0.722036	1.69855	0.130383	0.805589	0.325011	0.814721	0.323608	0.020156	0.6672
71	2020	0.180531	0.074698	0.053826	0.052007	0.0079	1.76	0.172619	0.583558	0.205487	0.132899	3.32995	0.004	2.41707	0.730773	1.6863	0.145467	0.799082	0.325027	0.949738	0.331198	0.020742	0.6563
71	2021	0.198702	0.075675	0.058271	0.064756	0	2.09	0.172521	0.590266	0.217934	0.155115	4.07223	0.081	2.42797	0.729722	1.69825	0.154306	0.844467	0.325044	1.00142	0.367536	0.019257	0.7394
71	2022	0.19871	0.078344	0.054028	0.066338	0.0103	2.42	0.169697	0.584851	0.211675	0.153028	4.05291	0.03	2.41576	0.72659	1.68917	0.15265	0.877952	0.326532	1.10416	0.422134	0.009726	0.668
72	2017	0.268312	0.116264	0.082506	0.069542	0	1.8	0.478909	0.39498	0.300569	0.229829	5.18103	0.081	1.95183	0.679909	1.27192	0.319101	0.915668	0.206729	1.00918	0.612137	0.02604	0.718
72	2018	0.274767	0.121825	0.082774	0.070168	0	1.78	0.446065	0.412701	0.288555	0.220685	5.40739	0.075	2.00799	0.687616	1.33017	0.322475	0.898835	0.209486	1.06853	0.619895	0.024489	0.7249
72	2019	0.282953	0.126243	0.079395	0.077315	0	1.8	0.451392	0.473013	0.305819	0.254397	4.81743	0.056	2.03885	0.695323	1.34353	0.315295	0.950189	0.212386	1.16112	0.685455	0.02449	0.7327
72	2020	0.28293	0.122662	0.075928	0.084339	0.0053	1.75	0.443358	0.483679	0.318929	0.266122	4.25056	0.002	2.05345	0.695539	1.35791	0.309712	0.89839	0.191324	1.30885	0.670667	0.025445	0.7707
72	2021	0.296607	0.128991	0.079888	0.087728	0.0011	1.6	0.436959	0.482958	0.320036	0.262758	4.96931	0.041	2.04938	0.695596	1.35378	0.34262	0.945271	0.194116	1.33031	0.719588	0.022485	0.776
72	2022	0.30203	0.139437	0.070469	0.092124	0.0034	2.3	0.43542	0.471856	0.306002	0.252696	4.76946	0.022	2.05467	0.695548	1.35913	0.341293	0.989667	0.196186	1.4427	0.806505	0.019916	0.7801
73	2017	0.393226	0.222653	0.096603	0.07397	0	1.82	0.685788	0.269913	0.320941	0.227729	5.09456	-0.003	1.42508	0.58369	0.841394	1.23272	0.929385	0.177035	1.38495	0.891462	0.017566	0.758
73	2018	0.398879	0.227901	0.096736	0.074242	0	1.78	0.666176	0.285349	0.328103	0.223803	5.22423	0.045	1.4876	0.598339	0.889256	1.25895	0.945286	0.181825	1.42741	0.835511	0.016087	0.7605
73	2019	0.403265	0.227866	0.09623	0.07917	0	1.84	0.623268	0.339417	0.333974	0.242058	6.87782	0.083	1.63219	0.642219	0.989967	1.14403	0.921374	0.187108	1.56564	0.922407	0.016548	0.77
73	2020	0.392907	0.217428	0.09281	0.082668	0.009	1.77	0.554187	0.398819	0.393183	0.328739	5.59333	0.066	1.84921	0.674347	1.17486	1.10267	0.886455	0.195455	1.69538	0.814591	0.018951	0.8172
73	2021	0.395451	0.222506	0.090213	0.082732	0.0006	1.75	0.602741	0.356204	0.344955	0.258664	6.37472	0.083	1.70269	0.65304	1.04965	1.1135	0.932762	0.199766	1.73883	0.858661	0.019849	0.8193
73	2022	0.392293	0.223719	0.083679	0.084895	0.0236	2	0.590348	0.366261	0.343903	0.258016	6.19886	0.015	1.73626	0.658468	1.07779	1.07358	0.940988	0.203861	1.88858	0.915709	0.020809	0.8212
74	2017	0.218003	0.104034	0.065909	0.048059	0	1.8	0.203848	0.178797	0.350512	0.276867	3.93349	0.089	1.3865	0.485517	0.900985	0.304083	0.980526	0.292111	1.01278	0.379058	0.021157	0.6603
74	2018	0.218904	0.10655	0.063968	0.048385	0	2	0.187435	0.165717	0.315973	0.243798	4.1304	0.088	1.3111	0.457645	0.853457	0.302783	0.967376	0.294623	1.04565	0.3827	0.020254	0.671
74	2019	0.223508	0.112521	0.059767	0.05122	0	1.75	0.20081	0.235768	0.270126	0.19471	4.35119	0.066	1.56393	0.551237	1.0127	0.268809	1.05734	0.296256	1.08834	0.465658	0.01959	0.681
74	2020	0.227743	0.116289	0.057166	0.054288	0.0046	1.75	0.19729	0.231632	0.290649	0.225191	4.03422	0.058	1.54668	0.545551	1.00113	0.261768	0.990613	0.325699	1.20704	0.44756	0.018648	0.691
74	2021	0.235827	0.119155	0.060737	0.055935	0.0001	2.19	0.209155	0.238659	0.270717	0.222058	4.62431	0.05	1.58698	0.555317	1.03166	0.30886	1.03361	0.327686	1.27739	0.49867	0.018253	0.712
74	2022	0.231881	0.120014	0.053647	0.058219	0.0056	2.63	0.196872	0.234851	0.239912	0.192357	4.54738	-0.029	1.56125	0.552656	1.00859	0.322094	1.06705	0.327336	1.41125	0.558591	0.017423	0.7179
75	2017	0.144164	0.048387	0.05564	0.040136	0	1.86	0.214523	0.556636	0.349832	0.231948	2.29796	0.092	2.37492	0.750949	1.62397	0.210129	1.02862	0.130689	0.921603	0.274859	0.018139	0.617
75	2018	0.147909	0.05013	0.056461	0.041317	0	1.8	0.190649	0.545552	0.355578	0.246926	2.425	0.067	2.35082	0.746522	1.6043	0.227733	0.974715	0.131343	1.05399	0.282584	0.014395	0.626
75	2019	0.15048	0.053287	0.054707	0.042486	0	1.8	0.204293	0.624819	0.311656	0.205945	2.44639	0.068	2.4334	0.701158	1.73224	0.204823	0.964468	0.131357	1.10233	0.327154	0.013491	0.636
75	2020	0.15132	0.054869	0.052529	0.043922	0.0057	1.82	0.230018	0.613124	0.310123	0.205532	2.21147	0.001	2.41679	0.705511	1.71128	0.195767	0.903344	0.132276	1.28642	0.324053	0.014233	0.6152
75	2021	0.160334	0.059066	0.055789	0.04548	0.0021	1.8	0.219113	0.611218	0.295324	0.219962	2.37833	0.084	2.41839	0.701484	1.7169	0.16128	0.954277	0.132276	1.37893	0.351782	0.014264	0.6238
75	2022	0.154412	0.059328	0.048376	0.046708	0.036	1.78	0.2251	0.608054	0.262696	0.190889	2.31475	0.015	2.42015	0.685082	1.73507	0.26875	1.02729	0.132079	1.52049	0.390954	0.013089	0.6308
76	2017	0.160844	0.061547	0.051944	0.047353	0	1.82	0.297888	0.359041	0.259266	0.186603	2.43608	0.12	1.99491	0.690315	1.30459	0.094069	0.885909	0.420905	0.837904	0.260963	0.023908	0.6125
76	2018	0.163209	0.06454	0.051725	0.046944	0	1.78	0.305214	0.493182	0.283755	0.194765	2.4653	0.09	2.22898	0.718771	1.51021	0.091982	0.869601	0.434047	0.917303	0.270232	0.021704	0.6244
76	2019	0.159663	0.061747	0.049968	0.047948	0	1.75	0.266473	0.550367	0.283442	0.20043	3.37463	0.063	2.32521	0.694416	1.63079	0.083832	0.865907	0.454907	0.997623	0.319286	0.018681	0.635
76	2020	0.153276	0.064119	0.046377	0.04278	0.0067	1.76	0.264746	0.544404	0.282347	0.203948	3.42335	-0.296	2.32531	0.694624	1.63069	0.085453	0.822073	0.468921	1.15051	0.310769	0.018513	0.6567
76	2021	0.173802	0.065034	0.050097	0.058672	0.0013	3.94	0.271588	0.566916	0.282499	0.207395	3.68795	0.052	2.34301	0.690133	1.65288	0.084929	0.844074	0.467306	1.21262	0.337477	0.017014	0.6621
76	2022	0.167394	0.063215	0.042213	0.061967	0.0031	6.12	0.268025	0.568733	0.275068	0.203442	3.61043	0.097	2.34466	0.689418	1.65524	0.095006	0.880443	0.45355	0.000136	0.373973	0.014427	0.6683
77	2017	0.159217	0.068191	0.05073	0.040296	0	1.82	0.253335	0.372947	0.269472	0.189251	2.49399	0.102	2.04798	0.743305	1.30468	0.114991	0.997763	0.200358	0.840561	0.268281	0.01048	0.629
77	2018	0.160817	0.071469	0.048972	0.040376	0	1.78	0.210074	0.390346	0.264456	0.186496	2.4244	0.094	2.06338	0.747632	1.31574	0.115069	0.983389	0.213007	0.890772	0.277091	0.011003	0.6403
77	2019	0.162458	0.070947	0.049447	0.042064	0	1.78	0.2149	0.567554	0.246323	0.181243	2.95323	0.049	2.36159	0.752882	1.60871	0.116265	0.874842	0.222189	1.02965	0.343362	0.011129	0.649
77	2020	0.164381	0.078292	0.047158	0.038931	0.003	1.8	0.214035	0.562532	0.245379	0.183887	3.06677	-0.074	2.35407	0.745382	1.60869	0.138341	0.816677	0.22853	1.167	0.33346	0.011731	0.5411
77	2021	0.170545	0.077785	0.050319	0.042441	0	2.7	0.219972	0.587704	0.244866	0.18604	3.65492	0.037	2.38037	0.742666	1.6377	0.169738	0.840373	0.22531	1.21484	0.362935	0.012284	0.6475
77	2022	0.173009	0.076522	0.048935	0.047552	0.0159	3.6	0.216599	0.590164	0.238994	0.183075	3.59986	0.094	2.37708	0.739506	1.63757	0.19584	0.871836	0.229023	1.35709	0.410236	0.011202	0.6543
78	2017	0.193766	0.081505	0.059497	0.052763	0	1.84	0.248446	0.259248	0.306604	0.214623	3.31397	0.122	1.7357	0.574957	1.16074	0.144031	1.06398	0.254851	0.791277	0.401957	0.014491	0.6605
78	2018	0.196781	0.084872	0.058107	0.053802	0	1.78	0.224215	0.239062	0.302531	0.224791	3.36242	0.11	1.6385	0.551189	1.08731	0.145065	1.02085	0.257091	0.847121	0.394553	0.014762	0.6713
78	2019	0.197846	0.08855	0.052994	0.056302	0	1.75	0.193077	0.323298	0.311467	0.237107	2.97209	0.061	1.88477	0.638244	1.24653	0.13328	0.999579	0.258511	0.918778	0.464333	0.016358	0.682
78	2020	0.200862	0.089228	0.050518	0.061116	0.0024	1.77	0.189093	0.314453	0.309217	0.238814	2.80275	-0.015	1.86427	0.630135	1.23414	0.127348	0.942693	0.259835	1.03832	0.452376	0.016775	0.7103
78	2021	0.20508	0.090269	0.05108	0.063732	0.0581	3.03	0.207922	0.349527	0.30831	0.240582	2.95443	0.012	1.98142	0.655935	1.32548	0.144728	1.01098	0.258222	1.06401	0.491814	0.016668	0.7142
78	2022	0.208358	0.090712	0.049082	0.068564	0.0005	4.29	0.204476	0.350102	0.304531	0.240066	2.96117	0.1	1.97824	0.655948	1.32229	0.154976	1.04887	0.260678	1.14225	0.543861	0.014516	0.7201
79	2017	0.224616	0.084235	0.068747	0.071633	0	1.82	0.427116	0.448935	0.311407	0.247381	4.28718	0.038	2.09648	0.700155	1.39632	0.177453	1.04661	0.143402	0.963509	0.506273	0.022783	0.705
79	2018	0.226069	0.084469	0.067645	0.073956	0	1.78	0.369385	0.466897	0.300583	0.229104	4.17417	-0.265	2.1707	0.696692	1.47401	0.193271	1.02135	0.142682	1.09891	0.491882	0.014166	0.7124
79	2019	0.230156	0.085704	0.063774	0.080678	0	1.75	0.32054	0.559032	0.243156	0.183703	3.44217	0.02	2.2775	0.694352	1.58315	0.187209	1.01145	0.1427	1.28049	0.598519	0.011022	0.7218
79	2020	0.225979	0.084146	0.061839	0.079994	0.0012	1.7	0.319788	0.554938	0.241995	0.185811	3.3057	0.03	2.27886	0.694125	1.58473	0.170415	0.95579	0.142772	1.44678	0.553018	0.012878	0.7945
79	2021	0.237943	0.087794	0.062346	0.087802	0.0002	2.5	0.323448	0.569647	0.241545	0.18771	3.84518	0.087	2.27806	0.691062	1.587	0.174912	1.01437	0.142772	1.4609	0.600746	0.010957	0.7988
79	2022	0.241775	0.088347	0.062719	0.090709	0.0031	3.3	0.319086	0.572729	0.236258	0.185048	3.81198	0.001	2.27983	0.689894	1.58993	0.209178	1.03781	0.142952	1.57883	0.652402	0.007609	0.8024
80	2017	0.191525	0.080037	0.064697	0.046791	0	1.82	0.255956	0.222407	0.318447	0.214193	2.69615	0.145	1.57298	0.540678	1.03231	0.184345	0.998132	0.190536	0.879719	0.346535	0.023032	0.6493
80	2018	0.192317	0.084824	0.061031	0.046462	0	1.78	0.19412	0.219749	0.300409	0.201043	2.71312	0.092	1.50535	0.536062	0.969292	0.190678	1.01686	0.1916	0.936645	0.330219	0.019512	0.66
80	2019	0.190346	0.085525	0.058674	0.046147	0	1.76	0.20445	0.287549	0.295662	0.225221	2.7701	0.06	1.71595	0.602641	1.11331	0.194363	1.09113	0.194319	1.07768	0.410978	0.019972	0.668
80	2020	0.19203	0.08704	0.05708	0.047911	0.0038	1.76	0.200178	0.280153	0.295419	0.228855	2.72778	0.002	1.69028	0.595362	1.09492	0.190159	1.03082	0.199574	1.20179	0.384391	0.019408	0.681
80	2021	0.20303	0.091706	0.05968	0.051644	0.0003	2	0.221729	0.314621	0.296039	0.232193	3.18142	0.083	1.80551	0.625425	1.18009	0.211072	1.04688	0.197082	1.22864	0.42069	0.019573	0.6864
80	2022	0.198693	0.092426	0.056925	0.049342	0.0036	3	0.218288	0.314484	0.288964	0.228003	3.14367	0.094	1.80103	0.625214	1.17582	0.205957	1.08547	0.198825	1.34011	0.46066	0.011958	0.6924
81	2017	0.121848	0.038971	0.050735	0.032142	0	1.8	0.345616	0.382917	0.162887	0.111956	1.58993	0.085	1.92115	0.673336	1.24781	0.076278	1.17663	0.197317	0.851589	0.232487	0.009405	0.5853
81	2018	0.125302	0.041047	0.050839	0.033416	0	1.8	0.323365	0.3411	0.18178	0.12227	1.6579	0.07	1.84838	0.643467	1.20491	0.086549	1.0933	0.201213	0.931978	0.249915	0.009058	0.6
81	2019	0.125665	0.043352	0.049178	0.033136	0	1.8	0.355997	0.507173	0.250701	0.206458	2.54035	0.065	2.12028	0.700766	1.41951	0.076231	0.913034	0.206306	0.995102	0.303547	0.009926	0.611
81	2020	0.12726	0.044454	0.045964	0.036842	0.0015	1.74	0.354869	0.502997	0.250215	0.208401	2.33981	0.001	2.1184	0.699743	1.41865	0.101168	0.879723	0.208616	1.15694	0.290829	0.011756	0.6224
81	2021	0.138723	0.048822	0.051878	0.038022	0.0005	1.74	0.362106	0.519942	0.249317	0.209177	2.67536	0.065	2.12172	0.699608	1.42211	0.120871	0.920026	0.211483	1.19525	0.316582	0.014785	0.6324
81	2022	0.138332	0.050556	0.049528	0.038248	0.0084	1.74	0.357752	0.522943	0.243	0.204775	2.64538	0.095	2.12394	0.699089	1.42485	0.137179	0.973873	0.143836	1.24973	0.351173	0.019133	0.6407
82	2017	0.39475	0.189113	0.09435	0.111288	0	1.7	0.228783	0.516777	0.42424	0.347563	6.03869	0.014	2.34379	0.695646	1.64814	0.402305	0.558356	0.214776	2.26714	0.674668	0.035426	0.768
82	2018	0.403886	0.194458	0.098224	0.111204	0	1.6	0.221575	0.524294	0.398102	0.331526	5.69736	0.108	2.35998	0.694055	1.66593	0.389371	0.529577	0.223584	2.6558	0.657881	0.033411	0.774
82	2019	0.40877	0.201072	0.094894	0.112805	0	1.8	0.207849	0.550554	0.397332	0.333249	5.66276	0.116	2.40582	0.691069	1.71475	0.364078	0.47922	0.229403	2.68246	0.659497	0.027493	0.785
82	2020	0.405689	0.193938	0.095044	0.116707	0.0189	2.4	0.215914	0.565698	0.407173	0.339422	4.69975	0.068	2.4311	0.687859	1.74324	0.366744	0.439888	0.194331	3.05381	0.672893	0.030844	0.833
82	2021	0.430331	0.20147	0.096239	0.132622	0.0032	2.34	0.221365	0.583203	0.42332	0.355244	5.06542	0.09	2.45077	0.683241	1.76753	0.406209	0.446721	0.230081	3.07369	0.693892	0.029105	0.836
82	2022	0.434414	0.200911	0.096888	0.136615	0.1533	2.28	0.217478	0.61053	0.454973	0.398005	5.27582	0.06	2.47421	0.672028	1.80218	0.403401	0.439498	0.310721	3.32244	0.792488	0.02799	0.84
83	2017	0.306625	0.157688	0.084073	0.064865	0	2	0.415838	0.389585	0.379096	0.28126	5.0566	0.035	2.02178	0.670586	1.3512	0.770012	1.15319	0.175469	1.74001	0.643216	0.027658	0.724
83	2018	0.308344	0.161413	0.083888	0.063043	0	1.79	0.425747	0.421006	0.365023	0.25779	4.9567	0.036	2.05075	0.682442	1.36831	0.800543	1.11656	0.180465	1.79993	0.69602	0.026582	0.729
83	2019	0.315986	0.167172	0.083337	0.065477	0	1.61	0.404047	0.46887	0.356389	0.263011	4.74716	0.081	2.14454	0.694513	1.45003	0.765783	0.98349	0.153932	1.81679	0.699836	0.0136	0.736
83	2020	0.319687	0.16346	0.085699	0.070528	0.0152	2.22	0.414067	0.470851	0.360682	0.261031	4.19445	0.055	2.13744	0.69508	1.44236	0.785528	0.893149	0.157539	2.01886	0.714251	0.013734	0.78
83	2021	0.330778	0.171754	0.088556	0.070469	0.0074	2.31	0.422348	0.474076	0.369853	0.267853	4.44785	0.11	2.1318	0.696122	1.43568	0.815638	0.966143	0.160726	1.95363	0.762298	0.014454	0.784
83	2022	0.3291	0.17591	0.082025	0.071165	0.0495	1.77	0.413925	0.494336	0.403198	0.317712	4.54419	0.104	2.1492	0.696883	1.45231	0.806868	0.93737	0.162746	2.06166	0.834205	0.015963	0.789
84	2017	0.210216	0.091984	0.0647	0.053532	0	1.83	0.255948	0.414608	0.291091	0.218547	3.32346	0.119	2.0586	0.683414	1.37519	0.244458	0.680373	0.179309	1.58995	0.442667	0.004471	0.697
84	2018	0.214853	0.096816	0.06554	0.052497	0	1.8	0.229926	0.441034	0.29548	0.222162	3.52657	0.081	2.08736	0.691551	1.39581	0.251563	0.682868	0.181499	1.66005	0.494934	0.005758	0.7
84	2019	0.21648	0.102821	0.060931	0.052727	0	1.8	0.252616	0.509435	0.229732	0.161098	3.75995	0.103	2.18199	0.697716	1.48427	0.28795	0.772035	0.187069	1.74532	0.486418	0.007918	0.705
84	2020	0.223965	0.104886	0.061778	0.057301	0.0499	1.79	0.262763	0.519623	0.23342	0.160228	3.42124	0.049	2.19897	0.697645	1.50133	0.291332	0.730994	0.161268	1.97429	0.481925	0.003286	0.7216
84	2021	0.233148	0.110672	0.06399	0.058486	0	1.8	0.273457	0.52744	0.243745	0.167923	3.65084	0.114	2.21666	0.697993	1.51867	0.317891	0.754619	0.162536	2.07718	0.536615	0.004635	0.728
84	2022	0.232327	0.114282	0.056532	0.061514	0.0314	1.81	0.271293	0.550655	0.273983	0.209736	3.70173	0.078	2.24437	0.69365	1.55072	0.367323	0.756122	0.163438	2.25614	0.590272	0.005122	0.7365
85	2017	0.253956	0.114272	0.082782	0.056901	0	2.82	0.557056	0.364013	0.300039	0.237562	3.88021	0.112	1.78549	0.659679	1.12581	0.562174	1.20283	0.16198	1.36374	0.492416	0.046175	0.645
85	2018	0.26276	0.123195	0.082063	0.057502	0	2.74	0.551202	0.388825	0.30346	0.248877	4.00975	0.077	1.80479	0.676498	1.12829	0.580461	1.23075	0.17463	1.38972	0.534167	0.04261	0.66
85	2019	0.259317	0.128288	0.074462	0.056568	0	1.81	0.549438	0.419183	0.314633	0.263231	4.16114	0.113	1.80252	0.683152	1.11937	0.527402	1.22739	0.170683	1.49058	0.514011	0.052983	0.674
85	2020	0.263847	0.121943	0.081025	0.060879	0.0046	1.74	0.554835	0.414587	0.318497	0.263614	3.58727	0.03	1.78925	0.681882	1.10737	0.55396	1.13288	0.176519	1.81963	0.534052	0.033141	0.7134
85	2021	0.270329	0.127053	0.082873	0.060403	0	1.82	0.559074	0.412175	0.333001	0.276798	3.76599	0.062	1.77954	0.681644	1.0979	0.595405	1.24685	0.183072	1.89877	0.557527	0.030891	0.719
85	2022	0.254189	0.128091	0.075906	0.050192	0.0163	1.9	0.537507	0.436348	0.386614	0.3411	3.77434	0.072	1.80983	0.688482	1.12135	0.652916	1.29354	0.187611	2.09206	0.693611	0.031495	0.7235
86	2017	0.217227	0.09727	0.075214	0.044743	0	2.22	0.377948	0.354024	0.274031	0.223474	3.96713	0.137	1.98316	0.654099	1.32906	0.310846	0.997149	0.084596	1.31933	0.593233	0.028731	0.62
86	2018	0.22256	0.102062	0.07574	0.044758	0	2.32	0.360135	0.370348	0.270202	0.218253	4.19331	0.062	2.00609	0.66199	1.3441	0.326302	0.96657	0.086657	1.42385	0.723221	0.030917	0.635
86	2019	0.228197	0.10898	0.075116	0.044101	0	1.86	0.359205	0.395616	0.276695	0.228022	4.43716	0.114	2.05184	0.67536	1.37648	0.301196	1.14497	0.086532	1.54339	0.76194	0.041946	0.645
86	2020	0.229957	0.107836	0.07442	0.047701	0.0012	1.5	0.373745	0.402126	0.278839	0.226737	3.92275	0.066	2.06159	0.678499	1.38309	0.349922	1.07801	0.0865	1.85051	0.829292	0.025999	0.6564
86	2021	0.244432	0.114471	0.080388	0.049573	0	1.81	0.388219	0.40735	0.287411	0.23343	4.1543	0.142	2.06825	0.681473	1.38678	0.408316	1.14346	0.075356	1.97148	0.913011	0.021416	0.66
86	2022	0.237693	0.117167	0.06962	0.050906	0.0181	2.12	0.388302	0.427239	0.313188	0.267284	4.15398	0.091	2.09954	0.687534	1.412	0.423273	1.14123	0.075403	2.28517	1.02072	0.027581	0.6636
87	2017	0.260111	0.117525	0.081322	0.061264	0	2.25	0.251263	0.214093	0.240053	0.183236	3.94742	0.111	1.55246	0.520346	1.03212	0.39191	1.02593	0.207046	1.31474	0.450448	0.017114	0.655
87	2018	0.259051	0.116249	0.080279	0.062523	0	2.25	0.222403	0.22023	0.218673	0.166896	3.89386	0.019	1.53354	0.528124	1.00542	0.414926	1.00125	0.202821	1.37871	0.488814	0.016495	0.666
87	2019	0.260979	0.120433	0.076574	0.063972	0	2.05	0.243939	0.253325	0.236277	0.176939	4.42361	0.102	1.65036	0.568445	1.08191	0.425359	0.989063	0.140526	1.47509	0.484375	0.007843	0.684
87	2020	0.266084	0.120287	0.076568	0.069228	0.0041	1.7	0.262794	0.266682	0.239055	0.175554	4.07612	0.067	1.70717	0.582786	1.12438	0.429642	0.883307	0.156944	1.68233	0.501296	0.008048	0.7102
87	2021	0.278329	0.126709	0.079898	0.071722	0.0387	2.02	0.281811	0.278358	0.246214	0.180296	4.2504	0.123	1.75548	0.594947	1.16053	0.440471	0.966633	0.165877	1.71797	0.536018	0.007206	0.715
87	2022	0.272412	0.129384	0.070333	0.072696	0.0271	2.34	0.29262	0.298659	0.261761	0.204877	4.35013	0.11	1.81848	0.613012	1.20547	0.502245	1.02536	0.160161	1.88627	0.567718	0.009307	0.721
88	2017	0.2103	0.086363	0.068518	0.055418	0	2.49	0.175454	0.425915	0.277864	0.211053	3.93816	0.112	2.05506	0.68482	1.37024	0.881282	0.783401	0.098518	1.73609	0.521605	0.007555	0.667
88	2018	0.216024	0.090527	0.069133	0.056363	0	2.1	0.152297	0.349079	0.244793	0.178149	3.92995	0.045	1.81265	0.649404	1.16325	0.921777	0.786585	0.099898	1.7914	0.58773	0.005137	0.677
88	2019	0.220245	0.096236	0.066104	0.057905	0	1.77	0.181073	0.529337	0.259953	0.208641	4.59038	0.103	2.25006	0.695014	1.55505	0.925202	0.710247	0.101089	1.83754	0.619512	0.003275	0.687
88	2020	0.223917	0.095052	0.064502	0.064363	0.0054	1.63	0.190478	0.543226	0.262195	0.207192	3.42453	0.042	2.28124	0.693427	1.58781	1.02847	0.663683	0.101848	2.11507	0.611257	0.004772	0.6819
88	2021	0.233207	0.102428	0.067119	0.06366	0	1.56	0.199986	0.555208	0.271182	0.214093	3.69598	0.16	2.31072	0.691923	1.61879	1.09806	0.737265	0.103366	2.15182	0.396364	0.005168	0.687
88	2022	0.235671	0.103968	0.065523	0.066179	0.0225	1.49	0.19864	0.582955	0.303419	0.255262	3.72834	0.135	2.34492	0.683655	1.66126	1.22954	0.757758	0.103831	2.46216	0.452231	0.005655	0.694
89	2017	0.151956	0.06149	0.053943	0.036524	0	2.67	0.28212	0.606304	0.286494	0.244477	3.10248	0.101	2.18999	0.678085	1.51191	0.272567	0.893703	0.148726	1.44372	0.324806	0.003753	0.557
89	2018	0.155329	0.066184	0.053438	0.035707	0	2.22	0.241478	0.630599	0.265109	0.227322	3.17796	0.043	2.21009	0.653862	1.55145	0.23856	0.908889	0.149375	1.52328	0.348837	0.003341	0.58
89	2019	0.159637	0.070768	0.050933	0.037937	0	2.03	0.236249	0.687495	0.303045	0.261893	3.24259	0.073	2.24479	0.629638	1.61516	0.220985	0.778949	0.150075	1.6231	0.340698	0.003408	0.6
89	2020	0.162323	0.075072	0.049239	0.038012	0.0049	1.78	0.240856	0.685776	0.302964	0.25898	3.07679	0.077	2.24197	0.631771	1.6102	0.21867	0.744087	0.150725	1.84877	0.365179	0.002719	0.5757
89	2021	0.172148	0.081983	0.053083	0.037083	0	1.64	0.247659	0.682853	0.31061	0.26472	3.3735	0.162	2.25098	0.63582	1.61516	0.261962	0.830069	0.151224	1.90026	0.391797	0.002648	0.581
89	2022	0.175008	0.084481	0.05251	0.038018	0.026	1.5	0.242435	0.693778	0.327837	0.28841	3.43926	0.177	2.26621	0.625857	1.64036	0.305796	0.843532	0.181318	2.13001	0.48112	0.003523	0.593
90	2017	0.211083	0.078139	0.07088	0.062064	0	2.62	0.174273	0.667626	0.361019	0.209492	4.32948	0.15	2.46415	0.638659	1.82549	0.639871	0.595544	0.088163	1.38852	0.536082	0.022437	0.679
90	2018	0.21884	0.082548	0.073368	0.062924	0	2.47	0.168515	0.677067	0.36071	0.191979	4.45208	0.075	2.45137	0.631744	1.81962	0.861889	0.574431	0.088837	1.52174	0.571134	0.020971	0.681
90	2019	0.227622	0.088239	0.074809	0.064573	0	1.76	0.177635	0.691964	0.380792	0.213216	4.65821	0.086	2.47211	0.632142	1.83997	0.999344	0.634334	0.089304	1.76817	0.581781	0.025181	0.686
90	2020	0.223118	0.091023	0.067158	0.064937	0.001	1.55	0.181488	0.698784	0.386927	0.209631	4.12008	0.015	2.46921	0.627778	1.84144	1.10271	0.767204	0.089649	1.78786	0.622661	0.022816	0.719
90	2021	0.241701	0.096094	0.07836	0.067247	0	1.56	0.186559	0.703313	0.39969	0.216734	4.38529	0.051	2.4764	0.626795	1.8496	1.38198	0.953253	0.089891	1.88835	0.655208	0.01893	0.722
90	2022	0.238676	0.098523	0.075332	0.064821	0.0085	1.4	0.182352	0.719391	0.42013	0.264232	4.47073	0.04	2.48706	0.610041	1.87702	1.73337	1.14458	0.089219	1.88893	0.720184	0.017224	0.732
91	2017	0.202094	0.093233	0.067565	0.041296	0	2.05	0.32389	0.312679	0.289333	0.246763	3.65435	0.155	1.82525	0.625182	1.20006	0.35862	0.888512	0.13311	1.45086	0.374669	0.006824	0.622
91	2018	0.204077	0.097061	0.065992	0.041025	0	1.87	0.323901	0.332305	0.290591	0.253676	3.76144	0.081	1.87048	0.639967	1.23051	0.358241	0.898996	0.134496	1.49523	0.404856	0.003919	0.63
91	2019	0.202938	0.100179	0.062096	0.040663	0	1.7	0.345441	0.429653	0.315462	0.277019	3.92293	0.107	2.05197	0.68776	1.36421	0.331141	0.931535	0.137309	1.65654	0.417381	0.008365	0.637
91	2020	0.2072	0.103642	0.061229	0.042329	0.0141	1.35	0.359243	0.434945	0.314628	0.273329	3.35751	0.042	2.05939	0.68971	1.36968	0.360722	0.860635	0.139943	1.86822	0.430327	0.004761	0.62
91	2021	0.217421	0.109327	0.064976	0.043118	0	1.08	0.373078	0.438898	0.320395	0.277451	3.57179	0.071	2.06524	0.691755	1.37349	0.414684	0.865157	0.143092	2.00537	0.467327	0.005385	0.626
91	2022	0.21007	0.106385	0.05992	0.043766	0.0138	4.8	0.370793	0.460703	0.349698	0.31344	3.48016	0.065	2.09391	0.695484	1.39843	0.458838	0.859173	0.141013	2.27856	0.512439	0.002681	0.639
92	2017	0.135613	0.052006	0.041888	0.041719	0	2.66	0.155404	0.778301	0.264187	0.221307	2.90925	0.115	2.29689	0.5467	1.75019	0.177868	0.790757	0.077744	1.37664	0.284473	0.011699	0.597
92	2018	0.138788	0.055946	0.041304	0.041538	0	1.91	0.161462	0.763843	0.255865	0.216635	3.0298	0.03	2.29679	0.56497	1.73182	0.176546	0.799498	0.082291	1.37838	0.326807	0.005068	0.615
92	2019	0.142224	0.059519	0.040548	0.042157	0	1.87	0.162957	0.774478	0.263704	0.228571	3.14934	0.115	2.30493	0.546769	1.75816	0.199682	0.709464	0.08958	1.51174	0.364147	0.00564	0.63
92	2020	0.145294	0.060647	0.040904	0.043743	0.0035	1.65	0.166137	0.771619	0.263498	0.225902	2.68578	0.067	2.30274	0.551445	1.7513	0.223149	0.630732	0.091008	1.79462	0.377484	0.00269	0.618
92	2021	0.160601	0.066324	0.044413	0.049864	0	1.56	0.171289	0.76825	0.271562	0.232226	2.79622	0.151	2.31592	0.558186	1.75773	0.192561	0.66011	0.092286	1.91678	0.408194	0.003169	0.625
92	2022	0.1684	0.06902	0.043881	0.055498	0.0034	1.47	0.165882	0.778351	0.294893	0.261365	2.85644	0.16	2.32568	0.543703	1.78197	0.177264	0.700918	0.0933	2.15763	0.439658	0.004358	0.635
93	2017	0.28248	0.092911	0.071416	0.118153	0	2.86	0.234416	0.430299	0.370487	0.226722	3.4255	0.05	2.20184	0.688844	1.513	0.240735	1.10476	0.195214	1.83712	0.34751	0.029133	0.7375
93	2018	0.288781	0.098742	0.072466	0.117573	0	2.94	0.197079	0.382939	0.37447	0.24691	3.60872	0.071	2.07196	0.668676	1.40329	0.260424	0.918457	0.202235	1.74445	0.415699	0.027299	0.7497
93	2019	0.305517	0.10864	0.069918	0.126959	0	2.8	0.190977	0.45119	0.361653	0.290448	5.0939	0.09	2.2248	0.693433	1.53137	0.236095	0.59901	0.208129	1.62689	0.452597	0.024859	0.7633
93	2020	0.312963	0.108634	0.06872	0.13561	0.0169	3.06	0.192763	0.466644	0.421645	0.356898	4.48487	0.047	2.258	0.698393	1.5596	0.257461	0.583688	0.214218	1.75977	0.50032	0.02469	0.8228
93	2021	0.331517	0.115462	0.071062	0.144992	0.0002	2.77	0.208173	0.465325	0.383465	0.314104	4.94574	0.035	2.27166	0.699206	1.57246	0.29088	0.605333	0.242598	1.74686	0.548676	0.021186	0.8404
93	2022	0.33111	0.118631	0.066855	0.145624	0.0055	2.48	0.22088	0.473452	0.394829	0.310943	4.66149	0.091	2.2926	0.699111	1.59348	0.300584	0.607025	0.248965	1.96165	0.609878	0.021912	0.8464
94	2017	0.205466	0.057732	0.064532	0.083202	0	3.05	0.38577	0.46734	0.298583	0.161845	2.51843	0.112	2.1023	0.696279	1.40602	0.145357	1.34144	0.145781	1.08057	0.234536	0.061256	0.6505
94	2018	0.200368	0.061048	0.065616	0.073704	0	2.8	0.388271	0.415802	0.308199	0.173759	2.68181	0.097	2.04328	0.682843	1.36044	0.138661	1.19214	0.159623	1.03952	0.318252	0.058815	0.6554
94	2019	0.20418	0.06508	0.062269	0.076832	0	2.51	0.359504	0.477419	0.297498	0.189082	3.89872	0.096	2.173	0.709449	1.46355	0.137318	1.02447	0.161189	1.03809	0.346923	0.055662	0.6641
94	2020	0.226626	0.067157	0.063034	0.096434	0.0034	2.54	0.341412	0.493392	0.374325	0.28376	4.02363	0.062	2.18289	0.709658	1.47323	0.155193	0.990639	0.129202	1.09064	0.376577	0.055888	0.7231
94	2021	0.228602	0.073244	0.067393	0.087965	0	2.14	0.335478	0.498099	0.412527	0.313461	4.91094	0.157	2.17538	0.705681	1.4697	0.172713	0.983275	0.128646	1.09322	0.4082	0.047924	0.7299
94	2022	0.227006	0.075985	0.062659	0.088361	0.001	1.74	0.348693	0.498784	0.426848	0.307595	4.77304	0.054	2.16552	0.703918	1.4616	0.203171	0.976354	0.129953	1.17394	0.478822	0.003568	0.7355
95	2017	0.142693	0.038191	0.056801	0.047701	0	3.1	0.19866	0.573448	0.278771	0.186247	2.14745	0.148	2.32538	0.692004	1.63338	0.077156	1.02601	0.220997	1.00963	0.182415	0.070116	0.5531
95	2018	0.146724	0.038417	0.059539	0.048769	0	3.18	0.210409	0.544505	0.27901	0.183752	2.37538	0.14	2.28518	0.69765	1.58753	0.057084	1.02395	0.221544	1.05091	0.21875	0.053925	0.5722
95	2019	0.15269	0.045069	0.056124	0.051497	0	2.3	0.180031	0.580847	0.236659	0.164782	3.37312	0.068	2.32032	0.692664	1.62765	0.053091	0.865684	0.222858	1.01252	0.239378	0.046939	0.5858
95	2020	0.155398	0.04816	0.055497	0.051742	0.0159	2.6	0.218773	0.617901	0.230022	0.162915	3.40282	-0.034	2.34163	0.675057	1.66658	0.062451	0.84099	0.226278	1.12758	0.272399	0.039914	0.5508
95	2021	0.164978	0.051092	0.0577	0.056186	0	1.48	0.233255	0.629727	0.208265	0.143624	3.58254	-0.204	2.32553	0.666906	1.65862	0.088338	0.646262	0.227919	1.29647	0.30155	0.040229	0.569
95	2022	0.172881	0.054407	0.060178	0.058296	0.0061	0.36	0.244153	0.629344	0.216997	0.138481	3.43865	0.005	2.32976	0.666046	1.66372	0.100196	0.623692	0.220258	1.4799	0.342643	0.000668	0.5792
96	2017	0.139102	0.035898	0.048643	0.054562	0	3.1	0.078248	0.498639	0.269574	0.204379	1.64452	0.07	2.44637	0.77291	1.67346	0.019066	0.89309	0.225577	1.21939	0.174615	0.015201	0.6346
96	2018	0.135987	0.037492	0.048327	0.050167	0	3.13	0.07858	0.5044	0.26084	0.199894	1.71586	0.024	2.42573	0.773903	1.65183	0.02818	1.09242	0.22466	1.26638	0.205385	0.016642	0.6411
96	2019	0.140259	0.03856	0.047602	0.054097	0	3.2	0.078537	0.56672	0.226852	0.180079	2.08698	0.033	2.47772	0.745004	1.73272	0.031847	0.826263	0.230353	1.20767	0.223274	0.016561	0.6504
96	2020	0.142383	0.043809	0.043724	0.054851	0.0027	3.1	0.091801	0.539759	0.238567	0.200244	2.38568	0.039	2.46361	0.716064	1.74755	0.039326	0.786171	0.229415	1.28237	0.24251	0.018883	0.6108
96	2021	0.152322	0.047283	0.046913	0.058126	0	2.96	0.08631	0.55602	0.232497	0.196551	2.64306	0.126	2.42971	0.712134	1.71758	0.04469	0.835687	0.228242	1.31997	0.267436	0.01779	0.6191
96	2022	0.154241	0.049157	0.044529	0.060555	0.001	2.82	0.093779	0.587659	0.209644	0.175564	2.65566	0.036	2.48398	0.700982	1.783	0.052281	0.88394	0.226771	1.42093	0.29927	0.001405	0.6205
97	2017	0.174282	0.055398	0.060515	0.058369	0	2.98	0.274012	0.471866	0.314596	0.248603	2.30037	0.093	2.30869	0.711428	1.59726	0.150279	1.44899	0.334111	0.867452	0.254148	0.089917	0.6789
97	2018	0.184842	0.059246	0.063861	0.061735	0	2.61	0.316858	0.388398	0.309463	0.233292	2.48463	0.101	2.16676	0.683171	1.48359	0.154445	1.27961	0.335532	0.844801	0.305677	0.085656	0.6825
97	2019	0.189664	0.06231	0.061538	0.065816	0	2.34	0.296087	0.483302	0.318344	0.260046	3.15501	0.059	2.30792	0.704451	1.60347	0.170164	1.05066	0.335134	0.869232	0.336245	0.086865	0.6912
97	2020	0.199109	0.06493	0.064838	0.069342	0.0038	2.8	0.298192	0.454256	0.322588	0.264034	3.44363	0.084	2.20651	0.702476	1.50403	0.18604	1.00378	0.333428	1.02582	0.362205	0.088801	0.7169
97	2021	0.211903	0.070368	0.069953	0.071582	0	2.47	0.310514	0.468072	0.302957	0.245103	4.01319	0.192	2.22002	0.704249	1.51577	0.192037	1.06826	0.342698	1.04004	0.404386	0.077674	0.7239
97	2022	0.208877	0.073643	0.060842	0.074391	0.0008	2.49	0.338595	0.449524	0.282223	0.223608	3.97448	0.132	2.18227	0.701659	1.48061	0.177821	1.05755	0.341731	1.15066	0.456992	0.003839	0.729
98	2017	0.140779	0.039498	0.050595	0.050685	0	2.6	0.159993	0.369186	0.234009	0.172607	1.58502	0.101	2.03891	0.655157	1.38039	0.044452	1.55334	0.297286	0.939702	0.233641	0.048755	0.6361
98	2018	0.144565	0.040312	0.05225	0.052002	0	2.57	0.143115	0.423264	0.236421	0.171478	1.40859	0.092	2.17145	0.682284	1.48917	0.048216	1.42142	0.301667	0.951203	0.27844	0.017246	0.6511
98	2019	0.147032	0.041359	0.046937	0.058735	0	2.56	0.156703	0.481276	0.262548	0.217168	1.91127	0.108	2.28756	0.709411	1.57815	0.052113	0.845971	0.289286	1.00175	0.306849	0.018413	0.6588
98	2020	0.156577	0.046484	0.049257	0.060837	0.0028	2.76	0.167204	0.472466	0.210019	0.176063	2.16469	0.093	2.25624	0.705843	1.5504	0.062041	0.816315	0.285714	1.14255	0.333638	0.019521	0.6416
98	2021	0.163393	0.049742	0.051635	0.062017	0	2.67	0.168481	0.501667	0.202557	0.169113	2.42805	0.097	2.28555	0.704764	1.58079	0.09452	0.826386	0.302714	1.16074	0.36347	0.01837	0.6478
98	2022	0.164905	0.052208	0.052669	0.060027	0.0023	2.58	0.181675	0.499899	0.211537	0.176421	2.27664	0.029	2.31055	0.702996	1.60755	0.07315	0.886523	0.295429	1.22436	0.415865	0.002063	0.6492
99	2017	0.147739	0.048331	0.049355	0.050053	0	2.86	0.353231	0.420962	0.246056	0.162203	2.13482	0.121	2.15075	0.765248	1.3855	0.33383	1.8124	0.213473	0.865922	0.205848	0.016268	0.5579
99	2018	0.15004	0.0506	0.048418	0.051022	0	2.77	0.33179	0.422233	0.269168	0.177226	2.19436	0.09	2.14755	0.739345	1.4082	0.337602	1.54673	0.211284	0.903246	0.241246	0.017745	0.5599
99	2019	0.148741	0.047321	0.0474	0.054019	0	2.65	0.334958	0.458293	0.243036	0.168483	1.98703	-0.161	2.23751	0.745755	1.49176	0.514636	0.961403	0.209922	1.26177	0.262633	0.028736	0.5716
99	2020	0.158933	0.051126	0.048439	0.059368	0.0029	2.6	0.324508	0.471622	0.23626	0.165058	2.47919	0.006	2.2575	0.746335	1.51117	0.553878	0.926939	0.213473	1.33071	0.290588	0.02955	0.6617
99	2021	0.169243	0.054171	0.052359	0.062713	0	2.5	0.324345	0.469078	0.234938	0.16195	2.89579	0.124	2.28928	0.75569	1.53359	0.5987	1.09081	0.159105	1.24974	0.313609	0.025447	0.6633
99	2022	0.17233	0.055886	0.051468	0.064976	0.0016	2.5	0.316619	0.494098	0.217152	0.151775	2.79772	0.088	2.28839	0.70958	1.57881	0.547154	1.10545	0.154082	1.3897	0.370833	0.000478	0.6645
100	2017	0.111953	0.035893	0.04179	0.03427	0	2.62	0.262055	0.558716	0.19493	0.138586	1.64588	0.138	2.35009	0.818306	1.53179	0.05494	1.20703	0.211525	0.997978	0.173635	0.007644	0.4857
100	2018	0.113613	0.038015	0.041538	0.034059	0	2.5	0.287628	0.481283	0.189143	0.130283	1.70307	0.126	2.23676	0.812252	1.4245	0.049902	1.25617	0.18504	1.02685	0.213068	0.00879	0.4922
100	2019	0.118015	0.041666	0.038907	0.037443	0	2.32	0.253298	0.553946	0.212075	0.161916	2.20773	0.11	2.37739	0.809718	1.56767	0.048072	0.976946	0.189246	0.938859	0.236673	0.008979	0.4998
100	2020	0.12153	0.043208	0.03716	0.041162	0.0082	2.57	0.250173	0.549269	0.2027	0.151671	2.5123	0.07	2.35825	0.819325	1.53892	0.052437	0.919005	0.195345	1.05929	0.263781	0.009623	0.5552
100	2021	0.133133	0.049992	0.03991	0.043231	0	0.8	0.252023	0.571303	0.173661	0.12175	2.83354	0.137	2.36685	0.811385	1.55547	0.060832	0.936202	0.194286	1.13377	0.291825	0.009232	0.5617
100	2022	0.137701	0.054432	0.038973	0.044297	0.0008	5.5	0.255924	0.582597	0.166487	0.118582	2.83184	0.123	2.37369	0.804164	1.56953	0.094712	0.942404	0.193515	1.26065	0.340913	0.000971	0.5629
101	2017	0.131592	0.033457	0.052392	0.045743	0	3.57	0.149499	0.686647	0.21956	0.168247	2.51959	0.082	2.41935	0.661886	1.75747	0.081478	0.66766	0.061758	1.17186	0.22973	0.019139	0.509
101	2018	0.138453	0.038239	0.05356	0.046654	0	2.68	0.152441	0.648118	0.214749	0.164345	2.61972	0.15	2.35392	0.668055	1.68586	0.092752	0.615412	0.061997	1.22301	0.311409	0.01952	0.5146
101	2019	0.141822	0.041187	0.053197	0.047438	0	2.64	0.130785	0.715161	0.184591	0.143028	3.05294	0.093	2.46828	0.623356	1.84493	0.097621	0.599101	0.062798	1.16436	0.348993	0.018055	0.5249
101	2020	0.143811	0.043125	0.048543	0.052143	0.0009	2.75	0.150865	0.687514	0.179353	0.14759	3.23459	0.049	2.42495	0.637599	1.78736	0.096988	0.604599	0.053811	1.28161	0.385081	0.019644	0.5829
101	2021	0.153277	0.04688	0.050301	0.056096	0	2.63	0.159853	0.68067	0.170539	0.13903	3.69724	0.091	2.38157	0.645883	1.73569	0.112034	0.633054	0.051624	1.29229	0.422611	0.017734	0.5925
101	2022	0.155755	0.048969	0.048009	0.058777	0	2.51	0.182056	0.691773	0.174704	0.146015	3.48492	0.005	2.37942	0.634329	1.74509	0.120831	0.624363	0.056366	1.44138	0.482908	0.00028	0.5938
102	2017	0.125105	0.033809	0.053086	0.038209	0	3	0.351921	0.530289	0.198275	0.125926	1.40914	0.135	2.14853	0.777315	1.37121	0.116822	1.4526	0.13712	1.0591	0.19163	0.051513	0.5189
102	2018	0.130285	0.036315	0.054314	0.039657	0	2.76	0.342406	0.466823	0.214452	0.148085	1.52291	0.154	2.14187	0.750274	1.39159	0.113852	1.42873	0.13758	1.13516	0.23348	0.051093	0.5342
102	2019	0.137785	0.044135	0.051481	0.042169	0	2.67	0.359757	0.502381	0.221087	0.160728	2.61665	0.147	2.18308	0.725158	1.45792	0.095463	1.15891	0.138889	0.832285	0.258681	0.035322	0.5454
102	2020	0.142037	0.044346	0.051906	0.045786	0.0012	2.82	0.380921	0.480595	0.177867	0.128432	2.7614	0.101	2.03348	0.72029	1.31319	0.087962	1.15303	0.142887	0.995286	0.289925	0.036333	0.6184
102	2021	0.152935	0.048234	0.057655	0.047047	0	2.52	0.388371	0.450747	0.174439	0.132827	3.45625	0.164	2.01719	0.713475	1.30371	0.115412	1.15085	0.228662	1.01619	0.322247	0.032794	0.6292
102	2022	0.156426	0.052242	0.057	0.047184	0.0002	2.22	0.406296	0.445567	0.174467	0.123394	3.47328	0.165	2.00032	0.709076	1.29124	0.116544	1.20493	0.156653	1.11432	0.37197	0.025319	0.6312
103	2017	0.101502	0.029893	0.044097	0.027512	0	1.92	0.150543	0.692926	0.235612	0.161077	1.05284	0.263	2.34508	0.642557	1.70253	0.047705	1.02758	0.233541	1.30825	0.12271	0.00943	0.4175
103	2018	0.10526	0.031377	0.046094	0.027789	0	2.14	0.183353	0.653999	0.228239	0.1539	1.15055	0.221	2.33951	0.666481	1.67303	0.051753	1.0361	0.249358	1.50216	0.159757	0.015487	0.4329
103	2019	0.110305	0.03846	0.040529	0.031316	0	2.04	0.155666	0.688921	0.213772	0.14961	2.05117	0.139	2.404	0.649094	1.75491	0.040081	0.781986	0.278573	1.18121	0.184958	0.011559	0.4462
103	2020	0.111668	0.040509	0.039795	0.031363	0.0154	2.33	0.163655	0.677144	0.155315	0.108585	2.08509	0.075	2.3603	0.672953	1.68734	0.040986	0.757508	0.282114	1.33527	0.211563	0.012174	0.4197
103	2021	0.119322	0.043595	0.042449	0.033278	0	2.5	0.158858	0.698108	0.139705	0.0967557	2.52368	0.136	2.32714	0.631036	1.69611	0.044946	0.765788	0.290082	1.36756	0.245438	0.009724	0.4274
103	2022	0.119139	0.044609	0.039896	0.034635	0.0013	2.67	0.16744	0.698136	0.135693	0.0965816	2.56032	0.065	2.31568	0.628223	1.68746	0.042093	0.774053	0.290819	1.45406	0.29252	0.002702	0.4347
104	2017	0.098914	0.028786	0.039499	0.030628	0	3.01	0.159261	0.575375	0.206121	0.152304	0.943407	0.108	2.2819	0.698951	1.58295	0.026651	0.859645	0.304176	0.851234	0.153013	0.036163	0.4156
104	2018	0.101426	0.031092	0.039676	0.030658	0	2.6	0.15676	0.550697	0.215699	0.153202	0.957589	0.155	2.26231	0.702222	1.56008	0.03011	0.77395	0.312625	0.952175	0.187949	0.037234	0.4274
104	2019	0.101158	0.031402	0.037416	0.03234	0	2.36	0.142013	0.602403	0.20566	0.153546	1.76191	0.134	2.30885	0.682329	1.62652	0.031693	0.724027	0.322047	0.957995	0.22149	0.034233	0.4396
104	2020	0.10139	0.032014	0.036343	0.033033	0.0041	2.93	0.123584	0.628335	0.19055	0.146338	1.90398	0.059	2.31256	0.672764	1.6398	0.045279	0.70945	0.330557	1.14036	0.252668	0.036109	0.4376
104	2021	0.110658	0.034951	0.04064	0.035067	0.0001	2.42	0.120924	0.642965	0.169741	0.131081	2.16122	0.158	2.29861	0.666605	1.632	0.049612	0.720642	0.340101	1.216	0.284697	0.032051	0.4503
104	2022	0.113004	0.036046	0.040877	0.036081	0.0381	1.91	0.119933	0.666103	0.138345	0.108874	2.10009	0.096	2.23666	0.649078	1.58758	0.054683	0.692142	0.35007	1.36407	0.329939	0.000604	0.4638
105	2017	0.102025	0.026231	0.043221	0.032574	0	2.57	0.179494	0.699822	0.133853	0.0936466	1.25995	0.116	2.32395	0.658024	1.66593	0.041573	1.01792	0.264267	1.31623	0.128231	0.025321	0.4541
105	2018	0.105492	0.028556	0.043522	0.033414	0	2.72	0.226149	0.614042	0.130086	0.0950864	1.35756	0.134	2.25374	0.684772	1.56896	0.041735	0.920444	0.266976	1.43387	0.171817	0.025823	0.4608
105	2019	0.109197	0.032521	0.040006	0.03667	0	2.45	0.223142	0.675316	0.16755	0.129769	1.78478	0.144	2.33296	0.648836	1.68413	0.037408	0.716069	0.268661	1.35809	0.192555	0.023359	0.4709
105	2020	0.114841	0.036463	0.039676	0.038702	0.0067	2.21	0.240178	0.665258	0.205159	0.170013	1.98326	0.087	2.31163	0.651116	1.66052	0.043066	0.736725	0.269444	1.55897	0.221141	0.025231	0.4849
105	2021	0.125329	0.040832	0.04407	0.040428	0.0008	2.36	0.224605	0.684224	0.188967	0.155429	2.43607	0.197	2.31645	0.637901	1.67855	0.051062	0.808968	0.269444	1.54447	0.248801	0.022773	0.4946
105	2022	0.125645	0.042582	0.042776	0.040287	0.0007	2.51	0.236532	0.679705	0.185731	0.144498	2.45972	0.162	2.3186	0.639546	1.67905	0.050961	0.824561	0.269504	1.69346	0.28994	0.000535	0.505
106	2017	0.094117	0.025122	0.043757	0.025238	0	2.88	0.204928	0.685954	0.222142	0.136463	1.02266	0.22	2.34105	0.627717	1.71333	0.039034	0.879745	0.368239	1.16301	0.118126	0.04586	0.3977
106	2018	0.099923	0.027173	0.046105	0.026646	0	2.75	0.241149	0.63917	0.225194	0.139116	1.10459	0.18	2.33981	0.627211	1.68591	0.043171	0.871611	0.379747	1.30195	0.16484	0.046647	0.4101
106	2019	0.105547	0.03123	0.043332	0.030984	0	2.68	0.204246	0.691317	0.198015	0.131576	1.75376	0.13	2.3502	0.626704	1.72349	0.041022	0.69939	0.385501	1.13777	0.18733	0.038019	0.4222
106	2020	0.106593	0.033189	0.041604	0.0318	0.0107	2.37	0.204988	0.667141	0.194823	0.137719	1.8477	-0.033	2.36007	0.65125	1.70882	0.040409	0.688373	0.398159	1.31803	0.2176	0.016428	0.425
106	2021	0.11578	0.036717	0.046409	0.032655	0	2.54	0.204612	0.676496	0.196909	0.144341	2.21188	0.01	2.36277	0.645887	1.71688	0.021156	0.667698	0.402762	1.39023	0.254559	0.016838	0.432
106	2022	0.117599	0.038709	0.046416	0.032474	0	2.71	0.196997	0.67682	0.159136	0.11149	2.17858	0.088	2.37506	0.642958	1.7321	0.020788	0.676892	0.408516	1.48375	0.306637	0.000515	0.4405
107	2017	0.122963	0.026057	0.050793	0.046114	0	3.14	0.214454	0.624973	0.267336	0.204254	1.71612	0.095	2.37311	0.695771	1.67734	0.083135	0.94157	0.108963	0.897714	0.2	0.0422	0.5367
107	2018	0.124702	0.029398	0.048101	0.047203	0	2.68	0.226054	0.598311	0.267436	0.206007	1.70441	0.121	2.34142	0.706224	1.6352	0.073698	0.904212	0.1092	0.890234	0.25679	0.038216	0.541
107	2019	0.13225	0.033704	0.048345	0.050201	0	2.01	0.202971	0.695268	0.271422	0.214863	2.57035	0.107	2.42434	0.640119	1.78422	0.069538	0.965449	0.1092	0.824148	0.300617	0.033342	0.5492
107	2020	0.138158	0.034485	0.047362	0.056311	0.0016	3.07	0.205126	0.696355	0.291038	0.240717	2.82822	0.055	2.40796	0.638237	1.76972	0.08386	0.962227	0.109319	0.98536	0.342203	0.036523	0.5968
107	2021	0.152872	0.040366	0.053055	0.05945	0	2.22	0.21101	0.696165	0.274364	0.223983	3.33025	0.161	2.40205	0.636447	1.7656	0.092474	1.03138	0.109398	1.01141	0.381219	0.031704	0.601
107	2022	0.154417	0.04428	0.049352	0.060784	0.0007	1.37	0.222274	0.692291	0.275306	0.213415	3.2009	0.15	2.40591	0.636863	1.76904	0.107807	1.05233	0.109398	1.15679	0.437227	0.032829	0.6023
108	2017	0.121086	0.036864	0.055662	0.028559	0	3.03	0.307623	0.595502	0.215892	0.173489	2.03349	0.118	2.21212	0.726522	1.48559	0.087147	1.16939	0.201563	1.0343	0.225357	0.052637	0.5369
108	2018	0.125386	0.040576	0.055902	0.028908	0	3.08	0.340995	0.516747	0.211903	0.173688	1.92981	0.149	2.09467	0.726071	1.3686	0.092924	1.18776	0.202019	1.04855	0.276344	0.056418	0.5521
108	2019	0.127757	0.04525	0.052786	0.029721	0	2.72	0.31511	0.557965	0.187683	0.154436	2.20208	0.103	2.14987	0.716586	1.43328	0.082493	1.09694	0.203536	0.96377	0.30681	0.053135	0.5633
108	2020	0.137301	0.049514	0.05519	0.032597	0.0006	2.7	0.326777	0.553867	0.183212	0.154157	2.338	0.067	2.12412	0.714389	1.40973	0.083286	1.10339	0.205282	1.09602	0.345238	0.055386	0.6082
108	2021	0.151717	0.057407	0.060963	0.033346	0	2.13	0.324437	0.559216	0.243848	0.217002	2.82115	0.164	2.17228	0.715349	1.45693	0.099492	1.15557	0.20809	1.11819	0.382609	0.048759	0.6175
108	2022	0.156087	0.060723	0.058265	0.037098	0.0079	1.56	0.356235	0.526608	0.251131	0.230769	2.81806	0.1	2.10328	0.712756	1.39052	0.116015	1.1753	0.210974	1.25945	0.443075	0.002134	0.626
109	2017	0.255132	0.095877	0.067897	0.091359	0	2.4	0.222736	0.429492	0.322506	0.252802	5.47502	0.123	2.17471	0.695664	1.47904	0.327341	0.785095	0.182963	1.97264	0.412202	0.018878	0.695
109	2018	0.26302	0.098996	0.07119	0.092834	0	2.41	0.199321	0.410527	0.325767	0.273058	5.93992	0.117	2.20102	0.685189	1.51583	0.313924	0.770932	0.303729	1.89866	0.477329	0.006563	0.7033
109	2019	0.272615	0.10749	0.068465	0.09666	0	2.16	0.166756	0.433559	0.352606	0.294696	5.17434	0.09	2.22336	0.688939	1.53442	0.269689	0.760866	0.310413	1.82468	0.54472	0.006911	0.705
109	2020	0.279	0.108857	0.068212	0.101931	0.0102	3	0.179975	0.482868	0.355541	0.298897	4.76734	0.096	2.35032	0.697492	1.65283	0.248612	0.68361	0.442823	1.92695	0.543884	0.006955	0.725
109	2021	0.294376	0.113399	0.074928	0.106048	0.005	3.16	0.193001	0.524624	0.354539	0.296055	5.04145	0.059	2.42878	0.697156	1.73162	0.293024	0.670526	0.457562	1.87087	0.581177	0.007007	0.73
109	2022	0.294586	0.11683	0.067424	0.110332	0.0811	3.32	0.186861	0.527103	0.344611	0.285261	5.04731	0.059	2.43255	0.696305	1.73624	0.29711	0.668331	0.479653	1.85331	0.587541	0.006023	0.7327
110	2017	0.335281	0.126445	0.09047	0.118366	0	3.47	0.320032	0.37455	0.363655	0.241754	3.60784	0.103	2.06823	0.669514	1.39872	1.33195	0.720286	0.566781	2.03382	0.902913	0.036916	0.891
110	2018	0.346391	0.132725	0.087409	0.126257	0	3.24	0.292543	0.376579	0.370285	0.244054	3.6865	0.101	2.06086	0.670784	1.39008	1.25634	0.710626	0.530374	2.0369	0.979673	0.023804	0.891
110	2019	0.347851	0.142648	0.087328	0.117875	0	2.84	0.332042	0.470713	0.348459	0.22352	5.01956	0.09	2.24838	0.692674	1.5557	1.07016	0.717736	0.568093	1.8418	0.905364	0.022778	0.892
110	2020	0.33677	0.134878	0.080727	0.121166	0.0175	3.84	0.330907	0.491763	0.380903	0.260321	4.12031	0.088	2.2745	0.694225	1.58027	1.0829	0.656957	0.591133	1.98747	0.897211	0.02605	0.8941
110	2021	0.3491	0.140692	0.086087	0.122321	0.0547	3.4	0.355262	0.49575	0.348604	0.236664	4.49968	0.113	2.26126	0.694429	1.56683	1.2587	0.699488	0.608788	2.07321	0.930307	0.033292	0.901
110	2022	0.357114	0.148298	0.087113	0.121703	0.3116	2.96	0.338332	0.505092	0.338719	0.227795	4.53511	0.102	2.2823	0.693879	1.58842	1.18236	0.712264	0.410504	2.15895	0.965529	0.031439	0.9019
111	2017	0.149755	0.051064	0.057661	0.04103	0	2.5	0.406511	0.304643	0.246706	0.19422	2.39797	0.174	1.83418	0.624883	1.2093	0.178872	1.49208	0.244262	0.888841	0.704035	0.014433	0.596
111	2018	0.147506	0.047237	0.058132	0.042137	0	2.19	0.414959	0.295822	0.233472	0.194471	2.59614	0.126	1.78199	0.61385	1.16814	0.166367	1.24692	0.257377	0.823901	0.725	0.002429	0.6101
111	2019	0.148792	0.051346	0.055812	0.041634	0	1.84	0.336207	0.369415	0.249739	0.205428	5.3799	0.063	1.94195	0.665246	1.27671	0.151391	1.25979	0.253062	0.75896	0.790922	0.003468	0.617
111	2020	0.145253	0.048687	0.052697	0.043869	0.0042	2.98	0.331674	0.369272	0.217746	0.169172	4.75634	-0.023	1.94164	0.671725	1.26991	0.2382	1.17864	0.257992	0.833785	0.780194	0.003637	0.627
111	2021	0.155416	0.052392	0.05662	0.046403	0.0215	2.84	0.362353	0.390677	0.197215	0.155532	5.12389	0.019	1.97594	0.680918	1.29503	0.238548	1.2146	0.261475	0.855111	0.400272	0.003805	0.635
111	2022	0.183008	0.080419	0.052553	0.050036	0.013	2.7	0.36543	0.39598	0.179167	0.14549	5.24221	0.062	1.97855	0.680316	1.29823	0.216895	1.21765	0.260041	0.875668	0.441068	0.002545	0.6401
112	2017	0.136873	0.053381	0.044929	0.038563	0	2.35	0.160366	0.630736	0.241617	0.178306	2.07562	0.167	2.43692	0.722546	1.71437	0.073297	1.44406	0.096273	0.614656	0.26533	0.005831	0.5904
112	2018	0.133912	0.048199	0.045446	0.040268	0	2.39	0.169093	0.613637	0.233546	0.177649	2.2495	0.117	2.36627	0.726128	1.64014	0.074438	1.47023	0.100364	0.580986	0.317993	0.001117	0.6023
112	2019	0.136219	0.051254	0.042469	0.042496	0	2.4	0.152378	0.650628	0.240279	0.185519	2.90707	0.093	2.39441	0.693685	1.70073	0.070043	1.56653	0.097227	0.585446	0.356301	0.000514	0.609
112	2020	0.142677	0.051974	0.041088	0.049615	0.0006	3.18	0.13962	0.642467	0.217441	0.168005	2.97598	0.0712	2.36794	0.703506	1.66444	0.042289	1.42203	0.100727	0.628279	0.374861	0.000521	0.632
112	2021	0.157581	0.055452	0.044842	0.057287	0	3.53	0.134623	0.672641	0.21785	0.17182	3.24642	0.09	2.41071	0.685499	1.72521	0.041909	1.33596	0.08673	0.637425	0.41318	0.000816	0.637
112	2022	0.15312	0.057421	0.041495	0.054205	0.0257	3.88	0.142101	0.720228	0.209866	0.15657	3.34351	0.094	2.41697	0.636962	1.78001	0.04675	1.32893	0.080784	0.675339	0.447113	0.001347	0.644
113	2017	0.206079	0.090459	0.062479	0.053142	0	1.28	0.449175	0.25634	0.221106	0.151514	3.50746	0.1	1.70825	0.586731	1.12152	0.207201	1.48967	0.19128	0.800464	0.393531	0.014246	0.6569
113	2018	0.214418	0.093617	0.065896	0.054904	0	1.29	0.456588	0.256249	0.210312	0.139166	3.85923	0.142	1.67242	0.58377	1.08865	0.219606	1.44478	0.191837	0.752891	0.465166	0.004958	0.666
113	2019	0.221807	0.101042	0.06242	0.058345	0	1.05	0.394174	0.302943	0.210128	0.147725	5.89729	0.063	1.78679	0.616716	1.17008	0.212278	1.51194	0.191855	0.714804	0.506113	0.004437	0.672
113	2020	0.21873	0.100101	0.056297	0.062332	0.0056	2.07	0.390018	0.325618	0.192326	0.126843	5.58925	-0.024	1.82465	0.633939	1.19071	0.193524	1.40813	0.191874	0.789766	0.532018	0.004567	0.685
113	2021	0.235322	0.103444	0.065051	0.066828	0.0032	2.3	0.372943	0.33784	0.208989	0.149159	6.09936	0.036	1.86068	0.644039	1.21664	0.231072	1.38857	0.256494	0.783983	0.566857	0.004566	0.697
113	2022	0.2377	0.106663	0.061854	0.069183	0.1491	2.53	0.358869	0.348619	0.198143	0.138699	6.16365	0.103	1.88112	0.65094	1.23018	0.224071	1.38451	0.250761	0.81678	0.613062	0.005403	0.7004
114	2017	0.150118	0.055677	0.049479	0.044961	0	2.23	0.38776	0.398576	0.215543	0.16823	1.92634	0.177	2.09381	0.795618	1.29819	0.177602	1.18001	0.452856	0.691219	0.275292	0.023061	0.577
114	2018	0.15589	0.057721	0.050929	0.047241	0	2.45	0.388367	0.405241	0.225108	0.18842	2.12859	0.114	2.05735	0.76753	1.28982	0.17613	1.16383	0.499384	0.6614	0.327957	0.011573	0.59
114	2019	0.162955	0.062839	0.048972	0.051144	0	2.43	0.31208	0.508909	0.251253	0.216448	3.31781	0.001	2.17729	0.736346	1.44095	0.153153	1.18986	0.463993	0.615283	0.357663	0.008028	0.6
114	2020	0.15976	0.059959	0.046888	0.052913	0.0016	3.59	0.304022	0.51548	0.23987	0.204619	3.16071	-0.278	2.18351	0.731558	1.45196	0.17787	1.03381	0.476779	0.756443	0.366829	0.00903	0.614
114	2021	0.175162	0.064269	0.05596	0.054933	0.0004	3.92	0.309677	0.540183	0.202937	0.167298	3.3441	0.082	2.17007	0.725266	1.4448	0.209613	1.21034	0.542413	0.802312	0.394677	0.004545	0.629
114	2022	0.175185	0.069073	0.051169	0.054942	0.0344	4.25	0.289868	0.52175	0.194873	0.158873	3.47455	0.101	2.17475	0.723387	1.45136	0.210441	1.25705	0.584291	0.819461	0.435698	0.004664	0.6334
115	2017	0.125275	0.050102	0.039101	0.036072	0	3	0.208626	0.600549	0.254036	0.184245	2.29574	0.175	2.45312	0.773106	1.68001	0.060004	1.16968	0.085722	0.801425	0.250784	0.009739	0.5579
115	2018	0.118113	0.040463	0.039169	0.03848	0	2.9	0.200918	0.604382	0.212955	0.147214	2.47192	0.101	2.38995	0.78867	1.60128	0.062578	1.06917	0.087839	0.77084	0.297813	0.005791	0.567
115	2019	0.123284	0.043805	0.038624	0.040855	0	2.31	0.166802	0.668975	0.206065	0.157658	2.60657	0.001	2.3663	0.701866	1.66444	0.061196	0.983966	0.092771	0.769576	0.337736	0.002798	0.575
115	2020	0.125248	0.044216	0.036793	0.04424	0.0017	3.38	0.151082	0.699469	0.228838	0.18272	2.461	0.0006	2.31695	0.654499	1.66245	0.062069	0.827066	0.087375	0.833655	0.34399	0.001236	0.5965
115	2021	0.136679	0.046851	0.040756	0.049071	0	3.68	0.155269	0.725161	0.214709	0.171412	2.6578	0.001	2.28851	0.633402	1.65511	0.072161	0.742399	0.089696	0.883537	0.38127	0.001251	0.6
115	2022	0.138946	0.047243	0.039145	0.052557	0.0114	3.98	0.163265	0.718821	0.188644	0.14511	2.73091	0.051	2.26193	0.637173	1.62476	0.071013	0.736641	0.087984	0.937889	0.415073	0.000803	0.6084
116	2017	0.144888	0.059128	0.050805	0.034955	0	2.48	0.163233	0.588975	0.26926	0.212082	3.08026	0.151	2.43388	0.732401	1.70148	0.119463	1.38047	0.2183	0.738183	0.266139	0.009252	0.557
116	2018	0.14151	0.051851	0.052781	0.036877	0	2.61	0.177681	0.576332	0.262316	0.21409	3.39141	0.127	2.33933	0.71817	1.62116	0.118227	1.14525	0.22765	0.765376	0.319749	0.001238	0.57
116	2019	0.146993	0.055559	0.052226	0.039208	0	2.73	0.126462	0.63191	0.248796	0.201661	4.75955	0.064	2.32481	0.674286	1.65053	0.113171	1.03861	0.23855	0.792569	0.365447	0.001231	0.58
116	2020	0.150915	0.058328	0.049757	0.04283	0.0005	4.18	0.119015	0.625975	0.213389	0.168698	4.34896	0.024	2.30674	0.670473	1.63627	0.117537	0.980606	0.248202	0.840535	0.379723	0.000961	0.629
116	2021	0.157323	0.058751	0.053881	0.044691	0	3.79	0.131218	0.657719	0.235124	0.191216	4.71178	0.085	2.38818	0.655718	1.73246	0.164271	0.907485	0.25116	0.887187	0.415773	0.000984	0.636
116	2022	0.154357	0.062404	0.05176	0.040193	0.0105	3.4	0.136237	0.644686	0.20979	0.169288	4.86819	0.09	2.34192	0.661596	1.68033	0.168081	1.26975	0.25121	0.947183	0.441791	0.000823	0.6415
117	2017	0.118518	0.043167	0.045031	0.030321	0	2.73	0.310508	0.524992	0.266337	0.199672	1.94858	0.051	2.21314	0.716582	1.49656	0.160417	1.36173	0.185023	0.823777	0.259466	0.002375	0.557
117	2018	0.12056	0.042624	0.046423	0.031513	0	2.72	0.217701	0.601246	0.243232	0.183803	2.07719	0.096	2.27868	0.694984	1.5837	0.161126	1.36442	0.191256	0.7922	0.308101	0.000547	0.567
117	2019	0.123788	0.046903	0.045181	0.031703	0	2.72	0.193636	0.640948	0.25451	0.198753	2.82209	0.059	2.28157	0.66889	1.61268	0.173972	1.39707	0.221953	0.816148	0.353738	0.000585	0.576
117	2020	0.123332	0.045449	0.044308	0.033574	0.0021	3.92	0.217228	0.634079	0.226199	0.173678	2.48141	0.007	2.21949	0.666555	1.55294	0.196913	1.39172	0.23814	0.891062	0.351828	0.000576	0.61
117	2021	0.136719	0.052743	0.049714	0.034262	0.0001	4.14	0.205439	0.670317	0.199137	0.150884	2.62769	0.062	2.21668	0.646155	1.57052	0.287576	1.67078	0.285383	0.847818	0.392229	0.000588	0.622
117	2022	0.143116	0.057562	0.04919	0.036365	0.0134	4.36	0.204619	0.683015	0.200042	0.150257	2.6757	-0.019	2.22277	0.635486	1.58728	0.363696	1.82974	0.346977	0.934482	0.430988	0.000985	0.6287
118	2017	0.309867	0.066047	0.064803	0.179017	0	3.38	0.222086	0.406655	0.326338	0.241656	3.54169	0.127	2.11035	0.694627	1.41572	0.14617	1.10444	0.685957	2.24497	0.35219	0.047243	0.7332
118	2018	0.310758	0.068471	0.063988	0.178299	0	3.48	0.206999	0.435746	0.322076	0.230224	3.46349	0.109	2.1285	0.688455	1.44004	0.154427	0.974746	0.695737	2.33435	0.44718	0.045062	0.7423
118	2019	0.317615	0.072661	0.062503	0.182451	0	2.34	0.187157	0.476541	0.336698	0.259573	3.66904	0.102	2.20884	0.701741	1.5071	0.191488	0.960364	0.599416	2.50416	0.49403	0.046986	0.7516
118	2020	0.332797	0.072832	0.063192	0.196773	0.0235	2.93	0.203232	0.478728	0.329447	0.246419	3.63773	0.088	2.24043	0.712947	1.52749	0.198216	0.943573	0.65936	2.73451	0.511249	0.048437	0.7808
118	2021	0.33974	0.076629	0.062606	0.200505	0.0001	3.09	0.162799	0.492603	0.329443	0.250741	4.10744	0.111	2.27471	0.703463	1.57125	0.193671	1.00751	0.40889	2.61942	0.575741	0.042633	0.7864
118	2022	0.354178	0.085191	0.057344	0.211644	0.0291	3.25	0.166366	0.536664	0.32279	0.248083	4.15663	0.076	2.31672	0.699525	1.6172	0.186793	1.00413	0.422276	2.61463	0.657924	0.04413	0.7892
119	2017	0.13908	0.036446	0.048709	0.053925	0	3.71	0.368976	0.508912	0.209822	0.123795	2.01775	0.135	2.24333	0.811061	1.43227	0.063378	1.13513	0.214559	0.78324	0.258453	0.015738	0.6595
119	2018	0.131651	0.038207	0.049006	0.044438	0	3.505	0.351527	0.530997	0.203526	0.141782	2.00488	0.112	2.1621	0.803506	1.35859	0.081475	1.03733	0.205945	0.96599	0.336327	0.017423	0.6694
119	2019	0.146672	0.040601	0.048422	0.057648	0	3.3	0.320653	0.574372	0.186158	0.125655	2.16078	0.104	2.14792	0.689706	1.45821	0.069232	0.899715	0.203879	1.02814	0.362924	0.017651	0.6805
119	2020	0.142663	0.043827	0.047427	0.051409	0.0007	3.095	0.332842	0.560729	0.16893	0.100452	2.70799	0.084	2.17526	0.708757	1.4665	0.069115	0.867712	0.203174	1.17431	0.364861	0.018096	0.6502
119	2021	0.140769	0.046699	0.048053	0.046017	0	2.89	0.24248	0.650203	0.181459	0.118054	3.15182	0.094	2.31914	0.686589	1.63255	0.075762	0.895259	0.201108	1.21957	0.407018	0.015923	0.6594
119	2022	0.129262	0.047991	0.04151	0.039761	0.0003	2.685	0.242886	0.662001	0.173224	0.112714	3.22982	0.081	2.31162	0.664582	1.64704	0.205143	0.914638	0.184937	1.32257	0.48863	0.016517	0.6648
120	2017	0.141199	0.038774	0.054301	0.048125	0	3.3	0.325255	0.476464	0.190222	0.140684	2.07848	0.128	2.13069	0.710585	1.4201	0.095473	1.13537	0.499533	0.676193	0.2305	0.02316	0.6821
120	2018	0.140478	0.038228	0.051818	0.050432	0	3.35	0.244204	0.549959	0.207255	0.163159	2.07186	0.105	2.24219	0.704036	1.53816	0.113583	0.976896	0.49965	0.840246	0.299	0.026283	0.6907
120	2019	0.142601	0.038162	0.051116	0.053323	0	3.35	0.232014	0.556886	0.16228	0.123264	1.69435	0.097	2.22543	0.705823	1.51961	0.127281	0.92362	0.507935	1.07159	0.328	0.031593	0.7001
120	2020	0.144587	0.039069	0.046768	0.05875	0.0031	3.85	0.2226	0.600305	0.184203	0.152423	1.71624	0.08	2.26123	0.684871	1.57636	0.148784	0.899361	0.591832	1.24025	0.340361	0.032431	0.6781
120	2021	0.155291	0.042837	0.049224	0.063231	0	3.2	0.244606	0.610644	0.140552	0.105508	1.99825	0.109	2.22624	0.687784	1.53845	0.165918	0.932766	0.395938	1.23399	0.378392	0.028239	0.6877
120	2022	0.164567	0.043783	0.046772	0.074013	0.0006	2.55	0.207183	0.64405	0.16235	0.132756	2.06053	0.078	2.28307	0.664867	1.61821	0.190644	0.913151	0.364219	1.37238	0.422748	0.002664	0.6936
121	2017	0.148532	0.0469	0.052562	0.049071	0	3.42	0.334759	0.507285	0.214746	0.149887	1.5943	0.125	2.21979	0.763599	1.45619	0.141836	1.20378	0.411828	0.859083	0.219615	0.055534	0.5377
121	2018	0.150812	0.048886	0.051918	0.050008	0	3.41	0.271848	0.558728	0.181476	0.132285	1.599	0.108	2.27067	0.746707	1.52397	0.133895	1.18721	0.410572	0.930713	0.291205	0.05319	0.5527
121	2019	0.152943	0.051241	0.049339	0.052364	0	3.18	0.272337	0.583903	0.190886	0.138076	2.41381	0.087	2.26683	0.698636	1.56819	0.113107	1.07919	0.141733	0.939823	0.315429	0.05193	0.5678
121	2020	0.160349	0.05096	0.049022	0.060368	0.0119	3.44	0.293537	0.581429	0.164589	0.116157	2.43104	0.09	2.25397	0.706129	1.54784	0.138624	1.03794	0.145036	1.08084	0.32584	0.053732	0.6118
121	2021	0.176997	0.055913	0.050219	0.070866	0.0001	2.82	0.299432	0.576064	0.175567	0.12065	2.86042	0.103	2.2595	0.705893	1.55361	0.174059	1.04758	0.130397	1.07621	0.366284	0.047141	0.6215
121	2022	0.17792	0.058075	0.047741	0.072104	0.0026	2.2	0.289231	0.576767	0.186991	0.135744	2.95326	0.095	2.29861	0.702614	1.59599	0.241479	1.04621	0.13435	1.13722	0.418088	0.049005	0.6272
122	2017	0.186836	0.039558	0.077782	0.069496	0	3.3	0.457412	0.37694	0.209316	0.135039	2.28326	0.123	1.92047	0.679219	1.24125	0.163908	1.15493	0.20587	0.691441	0.277869	0.026507	0.7001
122	2018	0.188259	0.041012	0.079108	0.06814	0	3.21	0.361394	0.425212	0.200322	0.129414	2.26887	0.106	2.02522	0.700063	1.32515	0.159249	1.10082	0.206957	0.799622	0.3504	0.030575	0.7003
122	2019	0.194025	0.04244	0.079238	0.072347	0	3.14	0.342568	0.425076	0.250334	0.202486	2.44124	0.1	2.04408	0.697709	1.34637	0.153698	0.995305	0.208043	0.995391	0.380686	0.036147	0.7008
122	2020	0.205577	0.041708	0.079524	0.084346	0.013	3.5	0.310627	0.486961	0.25541	0.212742	2.64328	0.078	2.12868	0.718486	1.41019	0.166866	0.974549	0.208391	1.12273	0.383693	0.03746	0.7359
122	2021	0.210189	0.046171	0.070499	0.093519	0	2.9	0.28204	0.526071	0.211601	0.178129	3.08791	0.093	2.16679	0.719403	1.44739	0.184664	0.98163	0.208348	1.10546	0.428686	0.032281	0.7414
122	2022	0.211567	0.048071	0.066752	0.096744	0	2.3	0.276794	0.530991	0.220155	0.189355	3.19074	0.074	2.17241	0.708872	1.46354	0.366577	0.883476	0.208087	1.23443	0.481511	0.033266	0.7443
123	2017	0.127544	0.034101	0.058756	0.034687	0	2.98	0.424511	0.388274	0.267239	0.165658	1.90364	0.123	1.97911	0.681205	1.2979	0.365693	1.54123	0.301216	0.746035	0.215625	0.024378	0.5908
123	2018	0.133075	0.036025	0.060343	0.036707	0	2.98	0.349789	0.394559	0.264486	0.163587	1.88238	0.093	2.11944	0.860738	1.2587	0.392043	1.44538	0.294059	0.828161	0.289922	0.025503	0.6068
123	2019	0.137009	0.03809	0.060212	0.038707	0	2.91	0.355767	0.488979	0.293432	0.217373	2.02095	0.088	2.20732	0.854703	1.35261	0.316541	1.30626	0.311584	0.824949	0.316279	0.024992	0.6204
123	2020	0.133712	0.037961	0.054425	0.041325	0.0018	3.28	0.355678	0.486798	0.288415	0.211696	2.77403	0.095	2.2158	0.871112	1.34468	0.341803	1.23599	0.30802	0.982478	0.322455	0.025619	0.6441
123	2021	0.142691	0.041526	0.058328	0.042838	0	3.2	0.334375	0.500176	0.281525	0.208936	3.25117	0.118	2.25537	0.88474	1.37063	0.376814	1.27459	0.309802	1.01242	0.355039	0.022275	0.6543
123	2022	0.142001	0.042494	0.056855	0.042651	0.003	3.12	0.345068	0.522903	0.274976	0.205468	3.32341	0.094	2.23728	0.823817	1.41346	0.349941	1.27553	0.272673	1.12423	0.366951	0.003693	0.6604
124	2017	0.115651	0.039582	0.035816	0.040252	0	3.14	0.275898	0.638412	0.151067	0.108918	1.0272	0.138	2.207	0.696205	1.51079	0.113962	0.907306	0.373599	1.21741	0.17115	0.040139	0.4872
124	2018	0.120044	0.041721	0.035885	0.042438	0	3.16	0.253736	0.666346	0.136129	0.0964551	1.01775	0.113	2.17278	0.665105	1.50768	0.110866	0.800752	0.425146	1.2766	0.230479	0.038462	0.5029
124	2019	0.122207	0.043572	0.034914	0.04372	0	3.19	0.244523	0.68645	0.160129	0.12753	1.79893	0.105	2.1727	0.639491	1.53321	0.114511	0.780706	0.446228	1.39188	0.251272	0.040031	0.5185
124	2020	0.127215	0.045228	0.035977	0.04601	0.0077	3.1	0.254717	0.667582	0.130828	0.0993003	1.75751	0.092	2.17181	0.665398	1.50642	0.136582	0.749586	0.447599	1.57615	0.266572	0.040858	0.5185
124	2021	0.136371	0.04831	0.039409	0.048652	0	2.78	0.253514	0.673676	0.123017	0.0952405	2.04295	0.116	2.15026	0.651486	1.49877	0.177021	0.790545	0.417073	1.58591	0.300407	0.03638	0.5635
124	2022	0.14052	0.051582	0.038492	0.050446	0.0003	2.46	0.251422	0.678371	0.123863	0.095084	2.10797	0.097	2.17836	0.645295	1.53306	0.228379	0.809964	0.376432	1.64827	0.335125	0.037681	0.57
125	2017	0.111566	0.035212	0.042171	0.034183	0	2.98	0.384635	0.491388	0.188339	0.111535	1.0218	0.133	2.10546	0.777818	1.32764	0.226114	1.09625	0.175565	0.955382	0.164179	0.044261	0.4937
125	2018	0.115738	0.036935	0.042145	0.036658	0	3	0.3578	0.516581	0.167605	0.103969	1.01693	0.107	2.11655	0.766043	1.3505	0.223442	1.06181	0.180261	1.07393	0.221336	0.044487	0.5095
125	2019	0.119125	0.039937	0.041361	0.037827	0	2.98	0.404603	0.497268	0.153949	0.110383	1.11246	0.089	1.97297	0.739966	1.23301	0.233849	1.02117	0.184913	1.06565	0.242778	0.041876	0.5252
125	2020	0.123298	0.043398	0.041118	0.038782	0.0022	2.56	0.406361	0.498054	0.148782	0.104903	1.83793	0.096	1.97653	0.745756	1.23077	0.242227	0.986631	0.195522	1.20342	0.263943	0.043345	0.5235
125	2021	0.128511	0.0476	0.041147	0.039764	0	2.34	0.384828	0.517047	0.14356	0.102167	2.17752	0.106	2.01663	0.75043	1.2662	0.210023	1.03383	0.187261	1.20375	0.297955	0.037389	0.5341
125	2022	0.12684	0.050799	0.03952	0.036522	0.0022	2.12	0.38666	0.528569	0.138416	0.0989517	2.26367	0.087	2.00243	0.728414	1.27402	0.259671	1.05824	0.204391	1.20408	0.344776	0.040027	0.5407
126	2017	0.126288	0.038708	0.052453	0.035126	0	2.98	0.369847	0.490278	0.187386	0.11677	1.51701	0.131	2.12822	0.733758	1.39446	0.086019	1.04118	0.519091	0.859645	0.177907	0.023433	0.4811
126	2018	0.131319	0.040608	0.052862	0.037849	0	3.03	0.321665	0.515544	0.167516	0.116974	1.53266	0.11	2.14875	0.733193	1.41556	0.078707	0.903705	0.468696	0.932814	0.229091	0.022467	0.4968
126	2019	0.131032	0.041893	0.04956	0.039579	0	2.92	0.313827	0.543666	0.165388	0.111485	1.6745	0.095	2.12915	0.704699	1.42446	0.077606	0.885683	0.481739	1.00739	0.245033	0.023424	0.5122
126	2020	0.132928	0.04163	0.048691	0.042607	0.0106	3.28	0.325403	0.5299	0.13865	0.081758	1.6914	0.081	2.08854	0.712521	1.37602	0.087411	0.863062	0.488696	1.1373	0.255032	0.024178	0.5635
126	2021	0.145988	0.045634	0.056569	0.043785	0	3.05	0.331721	0.543976	0.120942	0.0763682	1.98635	0.115	2.06824	0.707887	1.36035	0.098927	0.905443	0.529043	1.12958	0.285333	0.021161	0.5738
126	2022	0.148647	0.048198	0.055915	0.044534	0.0003	2.82	0.318877	0.54431	0.110539	0.0725858	2.05417	0.098	2.09577	0.706942	1.38883	0.146298	0.935537	0.529913	1.19139	0.311537	0.021963	0.5803
127	2017	0.11095	0.032652	0.045242	0.033055	0	3.12	0.180052	0.479422	0.159417	0.0903874	1.3338	0.12	2.0684	0.73056	1.33784	0.097861	1.09374	0.594282	1.01056	0.166821	0.017607	0.4822
127	2018	0.113818	0.033638	0.044633	0.035548	0	3.1	0.135052	0.489149	0.145966	0.0900341	1.31684	0.107	1.96736	0.716976	1.25039	0.102845	0.917115	0.57852	1.16375	0.225694	0.018416	0.4981
127	2019	0.111258	0.034851	0.043959	0.032449	0	3.08	0.125932	0.50915	0.175363	0.111575	1.22874	0.092	1.99859	0.706547	1.29204	0.101155	0.79506	0.581294	1.24553	0.250808	0.018805	0.5135
127	2020	0.12008	0.03634	0.043579	0.04016	0.0071	3	0.12697	0.527581	0.197183	0.136465	1.39246	0.087	2.08616	0.729363	1.3568	0.109438	0.772915	0.581885	1.44055	0.260607	0.019338	0.57
127	2021	0.133458	0.040114	0.042347	0.050997	0	2.66	0.118257	0.535953	0.191732	0.134165	1.63829	0.096	2.09259	0.731791	1.3608	0.119071	0.796785	0.573883	1.44144	0.295592	0.016892	0.5796
127	2022	0.124631	0.041866	0.039004	0.043761	0.001	2.32	0.171919	0.531897	0.166532	0.119075	1.70031	0.083	2.08139	0.708518	1.37287	0.146061	0.818275	0.562667	1.52289	0.344884	0.017242	0.5858
128	2017	0.113978	0.037326	0.04563	0.031023	0	3.04	0.225572	0.561902	0.135046	0.102225	1.24431	0.119	2.17657	0.742927	1.43364	0.166611	1.17195	0.732964	1.07228	0.144317	0.037478	0.5042
128	2018	0.115419	0.038707	0.044817	0.031895	0	3.2	0.163598	0.612307	0.152546	0.123663	1.23875	0.111	2.2013	0.703377	1.49792	0.129469	1.10528	0.759265	1.2056	0.194423	0.037243	0.5197
128	2019	0.120004	0.04173	0.042983	0.035291	0	2.7	0.159353	0.64313	0.165827	0.141235	1.34051	0.094	2.26939	0.682521	1.58687	0.087901	0.77636	0.751809	1.2469	0.211349	0.03705	0.5347
128	2020	0.118182	0.042486	0.038873	0.036822	0.0123	3	0.160855	0.649427	0.159761	0.135068	1.76539	0.093	2.28152	0.682587	1.59894	0.097362	0.755789	0.723577	1.38876	0.221914	0.03839	0.5432
128	2021	0.125971	0.047183	0.040847	0.037941	0.0021	2.52	0.149143	0.662003	0.158122	0.134896	2.08173	0.113	2.29182	0.677361	1.61446	0.104535	0.787039	0.658876	1.37961	0.252598	0.03356	0.5531
128	2022	0.128966	0.049332	0.040353	0.039282	0.0184	2.04	0.150546	0.681949	0.152598	0.130522	2.15246	0.086	2.2942	0.649279	1.64492	0.150346	0.794637	0.601843	1.45019	0.279367	0.034643	0.5594
129	2017	0.326663	0.110462	0.072277	0.143924	0	2.1	0.198144	0.588417	0.391515	0.330621	5.66321	0.135	2.43515	0.680705	1.75444	0.10677	0.595369	0.201889	1.8015	0.440839	0.017721	0.7053
129	2018	0.327826	0.113484	0.068315	0.146027	0	2.06	0.192847	0.577187	0.379987	0.331807	5.75418	0.096	2.41274	0.683872	1.72886	0.110936	0.59501	0.207681	1.87106	0.468902	0.022962	0.721
129	2019	0.31143	0.1197	0.069087	0.122644	0	2.01	0.164289	0.602358	0.360331	0.293086	5.46732	0.126	2.50206	0.676071	1.82599	0.119057	0.559637	0.186149	1.86638	0.496236	0.016378	0.7121
129	2020	0.334774	0.12379	0.065315	0.145669	0.006	2.03	0.162791	0.623385	0.388601	0.308808	4.47481	0.04	2.53097	0.667142	1.86382	0.135989	0.565168	0.198785	1.94309	0.53649	0.013094	0.7346
129	2021	0.344772	0.128142	0.071049	0.145581	0.0008	2.05	0.163831	0.634531	0.387289	0.315789	4.98439	0.115	2.53955	0.661139	1.87841	0.169464	0.561458	0.190369	1.95503	0.584945	0.015011	0.742
129	2022	0.345318	0.130294	0.071374	0.14365	0.0959	2.07	0.169481	0.633766	0.378074	0.306352	4.63852	0.038	2.54076	0.661683	1.87908	0.20294	0.562866	0.195085	1.96697	0.611501	0.017546	0.7433
130	2017	0.299499	0.136471	0.071727	0.091302	0	3.1	0.401124	0.486601	0.309525	0.208183	4.67374	0.074	2.17694	0.698393	1.47855	0.454172	0.744048	0.146424	1.20325	0.381569	0.047394	0.7257
130	2018	0.3081	0.139615	0.070295	0.09819	0	2.94	0.359404	0.516602	0.322636	0.192415	4.83275	0.079	2.23697	0.69661	1.54036	0.443257	0.717175	0.131426	1.26602	0.409046	0.047889	0.7367
130	2019	0.310979	0.137091	0.072032	0.101856	0	2.97	0.298222	0.577153	0.362191	0.257349	4.89847	0.216	2.34894	0.682542	1.66639	0.504728	0.585154	0.135269	1.47618	0.457641	0.034316	0.7412
130	2020	0.315239	0.14019	0.070176	0.104873	0.012	3.03	0.301491	0.577236	0.362676	0.253521	4.76763	0.032	2.3536	0.680901	1.67243	0.515693	0.572801	0.140471	1.62978	0.493404	0.032564	0.7634
130	2021	0.325786	0.144716	0.072991	0.108079	0.0119	2.74	0.304878	0.596883	0.363224	0.261067	5.31459	0.041	2.37349	0.67926	1.69423	0.599822	0.58987	0.147385	1.64498	0.537943	0.028158	0.7717
130	2022	0.327181	0.147273	0.068875	0.111033	0.1648	2.45	0.305825	0.596394	0.348837	0.240698	5.09521	0.045	2.3768	0.679555	1.69724	0.611042	0.562157	0.147644	1.74554	0.586162	0.024819	0.7732
131	2017	0.216771	0.081978	0.070261	0.064532	0	2.9	0.337672	0.353837	0.233376	0.182514	5.04244	0.034	2.02035	0.656666	1.36368	0.141701	1.21804	0.234463	0.62866	0.294919	0.010106	0.7026
131	2018	0.220425	0.083226	0.070782	0.066418	0	2.44	0.315176	0.365974	0.215691	0.169358	4.37499	0.066	2.04515	0.65976	1.38539	0.187855	1.15653	0.244207	0.629394	0.322581	0.01158	0.7149
131	2019	0.21036	0.076339	0.065356	0.068665	0	2.17	0.244723	0.43726	0.273764	0.239572	4.51529	-0.446	2.18972	0.698382	1.49133	0.242109	1.08545	0.241852	0.982161	0.354147	0.004271	0.7204
131	2020	0.208512	0.077446	0.059398	0.071668	0.003	2.34	0.238439	0.450867	0.310897	0.275641	2.21531	0.075	2.1686	0.698766	1.48029	0.241296	1.02175	0.243538	1.05134	0.358583	0.007103	0.7427
131	2021	0.224645	0.082586	0.067349	0.074711	0	2.82	0.241228	0.454678	0.29582	0.257235	2.52841	0.221	2.17793	0.699151	1.47878	0.284614	1.06473	0.237296	1.01484	0.396083	0.012599	0.7463
131	2022	0.228896	0.08554	0.066314	0.077042	0.0091	3.3	0.234513	0.463127	0.273885	0.242038	2.47005	0.181	2.16188	0.699535	1.47145	0.280312	1.08583	0.229082	0.978331	0.435025	0.015723	0.7488
132	2017	0.144412	0.049591	0.054568	0.040252	0	2.4	0.201	0.43663	0.137848	0.0856697	2.50526	0.057	2.24014	0.692227	1.54792	0.043377	1.24706	0.275082	0.525955	0.227273	0.002643	0.5732
132	2018	0.143569	0.048916	0.052384	0.04227	0	3.1	0.177834	0.482913	0.127303	0.0725458	2.37928	-0.198	2.22459	0.701047	1.52355	0.043983	1.18899	0.277771	0.558967	0.260756	0.002889	0.5888
132	2019	0.14391	0.046596	0.052926	0.044387	0	2.2	0.157593	0.535664	0.161948	0.110287	2.23877	-0.158	2.28699	0.693238	1.59375	0.086065	0.923583	0.286438	0.91867	0.2875	0.005896	0.592
132	2020	0.146634	0.04791	0.052124	0.0466	0.0024	2.33	0.18018	0.561562	0.224599	0.171123	2.17721	0.032	2.33374	0.68543	1.64819	0.153223	0.815663	0.188303	0.998409	0.293116	0.012141	0.5932
132	2021	0.154348	0.048949	0.057416	0.047983	0	2.06	0.169139	0.581602	0.234694	0.188776	2.50035	0.065	2.3375	0.677621	1.65773	0.15475	0.819682	0.199589	1.02976	0.326526	0.01495	0.6004
132	2022	0.152143	0.051341	0.052919	0.047883	0.0044	1.79	0.174455	0.604361	0.226804	0.190722	2.42085	0.101	2.37031	0.669812	1.6991	0.211354	0.772627	0.206038	1.06111	0.359394	0.022182	0.6071
133	2017	0.19718	0.079083	0.068852	0.049244	0	2.5	0.200622	0.422789	0.379829	0.341582	4.0021	0.058	2.2713	0.68798	1.58332	0.342908	1.85009	0.052449	0.926702	0.400513	0.004112	0.6775
133	2018	0.1952	0.080442	0.065788	0.04897	0	2.5	0.188119	0.436102	0.394153	0.338973	3.88283	-0.1	2.28746	0.688501	1.59896	0.392255	1.81582	0.053004	0.836264	0.445685	0.002511	0.6904
133	2019	0.192083	0.074288	0.065516	0.052279	0	2.6	0.178497	0.466883	0.368522	0.318352	3.84147	-0.326	2.34904	0.696095	1.65295	0.55909	1.52955	0.054315	1.09425	0.453535	0.005767	0.6924
133	2020	0.195037	0.072588	0.066924	0.055525	0	2.65	0.206349	0.462963	0.371429	0.32	2.74463	0.089	2.3504	0.707096	1.64331	0.450142	1.46436	0.054581	1.10311	0.457667	0.010298	0.7145
133	2021	0.207727	0.078337	0.071012	0.058379	0	1.86	0.217391	0.461957	0.4	0.347059	3.13953	0.147	2.36569	0.707331	1.65836	0.595668	1.56404	0.061167	0.981916	0.50404	0.012054	0.7151
133	2022	0.207405	0.081283	0.063441	0.062681	0.0011	1.07	0.222222	0.466125	0.395349	0.343023	3.13564	0.124	2.37168	0.707871	1.66381	0.725404	1.56479	0.063286	1.0195	0.552129	0.014794	0.7181
134	2017	0.237908	0.101732	0.072125	0.064051	0	3.3	0.424428	0.454452	0.255627	0.149251	4.61687	0.085	2.12904	0.692947	1.43609	0.41909	1.19293	0.164967	0.666858	0.300153	0.019744	0.6366
134	2018	0.250467	0.102893	0.071937	0.075638	0	3.06	0.422137	0.454362	0.253728	0.171669	4.23498	0.06	2.14479	0.692461	1.45233	0.389865	1.10516	0.168818	0.66515	0.319878	0.022143	0.6507
134	2019	0.248006	0.102566	0.067934	0.077506	0	2.4	0.384388	0.509708	0.290725	0.211307	3.73674	0.05	2.20638	0.701327	1.50506	0.379829	0.813049	0.171969	0.716365	0.362328	0.017488	0.6542
134	2020	0.247221	0.103614	0.063244	0.080363	0.0054	2.5	0.376058	0.515115	0.298122	0.20892	3.65661	0.029	2.22623	0.701146	1.52508	0.414936	0.787961	0.164663	0.811666	0.408677	0.02015	0.6731
134	2021	0.261479	0.107343	0.069749	0.084387	0.0016	2.4	0.367206	0.506928	0.29385	0.202733	4.1752	0.002	2.24962	0.701199	1.54842	0.472342	0.802136	0.170295	0.809411	0.456857	0.019617	0.6781
134	2022	0.26099	0.113025	0.062163	0.085802	0.0064	1.1	0.379597	0.508897	0.270396	0.188811	4.15226	0.085	2.20934	0.701322	1.50801	0.477876	0.832574	0.170924	0.810124	0.49015	0.021047	0.6823
135	2017	0.20642	0.077067	0.070461	0.058892	0	2.9	0.385163	0.492745	0.15961	0.108521	2.92419	0.005	2.08267	0.700084	1.38258	0.247872	0.992115	0.106193	0.903988	0.245595	0.013318	0.5995
135	2018	0.206992	0.07714	0.07005	0.059802	0	2.9	0.369081	0.516244	0.152086	0.105568	2.81046	0.044	2.12504	0.697713	1.42732	0.264285	0.944645	0.10877	0.929311	0.273961	0.014167	0.618
135	2019	0.20468	0.075235	0.066007	0.063438	0	2.65	0.356816	0.53937	0.165646	0.127767	2.42582	-0.232	2.1528	0.69473	1.45807	0.313963	0.795535	0.105626	1.13475	0.306318	0.008479	0.6218
135	2020	0.209595	0.076889	0.066448	0.066258	0.0044	2.48	0.345603	0.560327	0.164234	0.129562	2.3555	0.045	2.17285	0.698874	1.47398	0.323247	0.762265	0.106596	1.27509	0.319681	0.012728	0.6441
135	2021	0.222689	0.083042	0.069852	0.069795	0	2.3	0.360042	0.550468	0.164461	0.130435	2.69921	0.16	2.12253	0.695399	1.42713	0.379638	0.797236	0.113355	1.2507	0.357935	0.012178	0.652
135	2022	0.226735	0.085171	0.067102	0.074462	0.0011	2.12	0.367238	0.552463	0.174419	0.139535	2.61715	0.127	2.13455	0.695164	1.43938	0.468066	0.853529	0.135571	1.22631	0.377416	0.011958	0.6566
136	2017	0.172313	0.063875	0.062367	0.046071	0	3.1	0.219134	0.424244	0.202949	0.142179	2.69725	0.084	2.24588	0.688967	1.55691	0.088078	1.06285	0.159254	0.671386	0.207361	0.008657	0.5712
136	2018	0.173379	0.064126	0.061131	0.048122	0	3.1	0.228599	0.437854	0.219966	0.161467	2.66948	0.071	2.25381	0.691062	1.56275	0.086138	1.01319	0.161958	0.707516	0.233221	0.009987	0.5885
136	2019	0.16744	0.059814	0.058132	0.049494	0	3.07	0.167674	0.533045	0.216238	0.166293	2.42714	-0.036	2.34699	0.696798	1.65019	0.105339	0.835477	0.179416	0.932551	0.251454	0.007126	0.5969
136	2020	0.172374	0.061824	0.057733	0.052817	0.026	2.31	0.165605	0.584713	0.228758	0.187364	2.32853	0.032	2.36875	0.687369	1.68138	0.1214	0.798412	0.18126	1.06382	0.266731	0.012473	0.6009
136	2021	0.18173	0.06619	0.061106	0.054433	0	1.8	0.168865	0.604222	0.213974	0.183406	2.68113	0.124	2.40518	0.680105	1.72508	0.133748	0.830025	0.18324	1.10361	0.304022	0.014358	0.6119
136	2022	0.183901	0.068746	0.058272	0.056883	0.0045	1.29	0.17663	0.61413	0.210177	0.170354	2.65474	-0.161	2.41231	0.67284	1.74545	0.159529	0.784024	0.20072	1.1434	0.341851	0.016331	0.6198
137	2017	0.172531	0.052257	0.055285	0.064988	0	2.4	0.258538	0.425394	0.250877	0.190652	2.84904	0.072	2.29093	0.702045	1.58888	0.06498	0.986331	0.141058	0.901115	0.228021	0.016772	0.6063
137	2018	0.176062	0.052904	0.055284	0.067874	0	2.21	0.228521	0.450614	0.268427	0.213082	2.74622	0.058	2.2629	0.691845	1.57106	0.065598	0.922419	0.142726	0.979376	0.254276	0.019057	0.6187
137	2019	0.170005	0.055627	0.051857	0.062521	0	2	0.18489	0.474615	0.229599	0.184973	2.7832	-0.233	2.28218	0.699377	1.5828	0.063804	0.774129	0.177203	1.01217	0.255323	0.011885	0.62
137	2020	0.163586	0.056309	0.044734	0.062542	0.0036	2.1	0.201663	0.532225	0.269531	0.226562	1.72614	0.029	2.29035	0.706908	1.59928	0.07691	0.779286	0.18401	1.13388	0.291187	0.017025	0.6392
137	2021	0.176706	0.059592	0.052364	0.06475	0.0001	1.85	0.178322	0.416084	0.281513	0.239496	1.95969	-0.294	2.18526	0.71444	1.50627	0.096996	0.775872	0.189524	1.19396	0.326011	0.00876	0.6481
137	2022	0.180738	0.061875	0.052171	0.066693	0.0109	1.6	0.178253	0.42246	0.274262	0.232068	1.94684	0.174	2.18317	0.721972	1.50209	0.126919	0.823673	0.191566	1.2409	0.339593	0.011768	0.6545
138	2017	0.232574	0.086438	0.067883	0.078253	0	1.7	0.574422	0.349468	0.255462	0.177545	5.69061	0.087	1.75979	0.655858	1.10393	0.397633	0.995857	0.130705	0.616569	0.372266	0.024724	0.6646
138	2018	0.240551	0.086887	0.069738	0.083926	0	1.81	0.545405	0.380809	0.213551	0.140608	5.0576	0.075	1.81712	0.673228	1.14389	0.382521	0.910164	0.128108	0.685081	0.398054	0.015546	0.6781
138	2019	0.239114	0.083423	0.06683	0.088862	0	1.79	0.507765	0.408455	0.232815	0.153592	3.90767	-0.15	1.92252	0.709712	1.2128	0.473549	0.80898	0.126069	0.967445	0.431907	0.028445	0.6872
138	2020	0.240036	0.082092	0.064015	0.093929	0.0038	2.4	0.429735	0.496945	0.278689	0.209016	3.72469	0.029	2.10413	0.706382	1.39775	0.533716	0.747718	0.129365	1.11807	0.496464	0.031051	0.7022
138	2021	0.256555	0.086288	0.069263	0.101005	0.0009	2.27	0.434156	0.49177	0.271967	0.213389	4.2636	0.06	2.08837	0.706401	1.38197	0.585892	0.769927	0.130866	1.15591	0.545703	0.026997	0.7142
138	2022	0.257092	0.099484	0.053203	0.104405	0.0134	2.14	0.44186	0.484144	0.253275	0.187773	4.01359	-0.189	2.0912	0.717168	1.37403	0.614888	0.755067	0.132601	1.35253	0.606785	0.030389	0.7176
139	2017	0.165303	0.043317	0.061358	0.060629	0	2.2	0.34181	0.503529	0.312114	0.14244	2.46972	0.095	2.17983	0.704156	1.47568	0.539492	0.920648	0.163091	1.31832	0.247039	0.025217	0.5865
139	2018	0.166333	0.044618	0.061911	0.059804	0	2.25	0.300748	0.53686	0.297511	0.121502	2.57979	0.063	2.2363	0.69601	1.54029	0.502105	0.904493	0.185336	1.30908	0.263844	0.007936	0.6035
139	2019	0.172113	0.047341	0.062356	0.062416	0	1.73	0.261115	0.611352	0.31793	0.157453	1.95489	-0.165	2.3406	0.671652	1.66895	0.540334	0.875847	0.183453	1.30559	0.28961	0.006613	0.61
139	2020	0.174825	0.047676	0.060558	0.06659	0.0035	2.04	0.271523	0.612583	0.313514	0.156757	1.84013	0.032	2.28551	0.679733	1.61794	0.511304	0.844144	0.190884	1.48158	0.313571	0.016128	0.6113
139	2021	0.18826	0.051373	0.065902	0.070985	0.0027	1.58	0.273292	0.608696	0.295918	0.147959	2.0421	0.03	2.2809	0.687814	1.61157	0.523359	0.796747	0.192792	1.51386	0.365161	0.015143	0.6193
139	2022	0.186921	0.053006	0.06006	0.073854	0.0012	1.5	0.298361	0.590164	0.3	0.144444	2.02708	0.031	2.26261	0.695895	1.56671	0.605912	0.809316	0.192916	1.63565	0.435842	0.020511	0.6255
140	2017	0.145827	0.05436	0.049411	0.042055	0	2.3	0.322437	0.499461	0.205852	0.153578	2.11981	0.08	2.22525	0.708329	1.51692	0.163716	0.923458	0.14123	1.10096	0.195439	0.003031	0.574
140	2018	0.149816	0.0571	0.050372	0.042343	0	2.27	0.297538	0.537692	0.181318	0.128823	2.23405	0.078	2.22579	0.695436	1.53036	0.154654	0.874695	0.144572	1.16496	0.216271	0.003437	0.5154
140	2019	0.148946	0.058017	0.047126	0.043803	0	2.16	0.213879	0.616778	0.155613	0.117333	2.23342	-0.235	2.28317	0.672481	1.61068	0.181007	0.711762	0.147453	1.28615	0.236218	0.005807	0.5275
140	2020	0.153027	0.059415	0.047533	0.046079	0.005	2.44	0.200553	0.640387	0.185745	0.149028	2.11276	0.04	2.30489	0.662267	1.64263	0.243276	0.67336	0.158187	1.45607	0.277858	0.013376	0.5506
140	2021	0.164866	0.063985	0.053667	0.047214	0	2.2	0.206566	0.644323	0.199575	0.167728	2.42425	0.114	2.30474	0.659863	1.64487	0.317784	0.738981	0.159986	1.47811	0.315404	0.016081	0.5597
140	2022	0.164956	0.065229	0.051087	0.04864	0.0088	1.96	0.210818	0.653259	0.184713	0.150743	2.38168	0.123	2.27766	0.654448	1.62322	0.324496	0.771694	0.160984	1.50015	0.34977	0.016167	0.5693
141	2017	0.136908	0.041333	0.053951	0.041623	0	2.5	0.336212	0.543642	0.19182	0.136796	2.65212	0.188	2.17756	0.698856	1.4787	0.077545	1.12779	0.133505	0.572237	0.210924	0.0028	0.5557
141	2018	0.13616	0.04282	0.051846	0.041494	0	2.44	0.319707	0.556489	0.162871	0.119512	2.56663	0.073	2.14995	0.692017	1.45794	0.086584	1.1142	0.134252	0.577798	0.242308	0.004063	0.5701
141	2019	0.136282	0.042259	0.050584	0.043438	0	2.39	0.229457	0.625046	0.147498	0.113041	1.83435	-0.136	2.25859	0.677372	1.58122	0.114339	0.873616	0.137076	0.732624	0.26177	0.003652	0.5303
141	2020	0.135371	0.043689	0.047667	0.044015	0.0039	2.52	0.259804	0.610294	0.220884	0.180723	1.8239	-0.029	2.27021	0.683483	1.58672	0.125832	0.815191	0.137575	0.82297	0.281865	0.005957	0.533
141	2021	0.144056	0.047625	0.050726	0.045705	0	2.16	0.264286	0.62619	0.231939	0.197719	2.0682	-0.196	2.25283	0.689594	1.59188	0.146597	0.850672	0.140218	0.831323	0.319295	0.008368	0.544
141	2022	0.143812	0.050188	0.048435	0.045188	0.0082	1.8	0.282776	0.624679	0.27572	0.230453	2.04227	0.185	2.26577	0.695705	1.60404	0.171226	0.860679	0.14238	0.909202	0.356877	0.00126	0.5526
142	2017	0.127117	0.040216	0.052134	0.034766	0	3	0.310058	0.599669	0.260688	0.189428	2.10878	0.107	2.14769	0.679218	1.46847	0.151218	1.30655	0.179529	0.772517	0.194219	0.002308	0.5034
142	2018	0.127334	0.040285	0.051029	0.036019	0	3.05	0.242207	0.648788	0.26581	0.208806	2.14033	-0.043	2.20073	0.653912	1.54682	0.154875	1.19615	0.181849	0.775755	0.22186	0.001599	0.5177
142	2019	0.125774	0.035746	0.050134	0.039894	0	2.69	0.196717	0.685448	0.235564	0.200229	2.20043	-0.412	2.15415	0.626602	1.52755	0.180845	0.710589	0.197877	1.16718	0.241113	0.002213	0.5272
142	2020	0.129471	0.037244	0.049719	0.042507	0.0038	3.01	0.192683	0.692683	0.200704	0.169014	1.23885	0.068	2.1499	0.625266	1.53297	0.173752	0.669982	0.16884	1.23769	0.263005	0.006207	0.5297
142	2021	0.137715	0.040996	0.054226	0.042494	0	2.66	0.193705	0.687651	0.179577	0.144366	1.41209	0.129	2.17267	0.62393	1.5517	0.200544	0.744663	0.188304	1.16952	0.303395	0.011125	0.5397
142	2022	0.138011	0.043018	0.053066	0.041927	0.008	2.31	0.186398	0.715365	0.176056	0.140845	1.39622	0.163	2.1918	0.622594	1.56921	0.220875	0.78223	0.192105	1.23426	0.335098	0.011581	0.5484
143	2017	0.163323	0.05315	0.063449	0.046724	0	2.1	0.505218	0.397611	0.239314	0.166432	2.47606	0.056	1.86153	0.673241	1.18829	0.257252	1.0625	0.096187	0.944874	0.306091	0.006915	0.5863
143	2018	0.163141	0.053292	0.063374	0.046475	0	2.62	0.513719	0.3824	0.163042	0.0890489	2.50079	-0.168	1.77079	0.665971	1.10482	0.310613	0.970385	0.096325	0.978526	0.352393	0.005094	0.5764
143	2019	0.162158	0.05416	0.060558	0.047441	0	1.84	0.422994	0.464803	0.189425	0.136695	1.74753	-0.235	1.99899	0.698791	1.3002	0.35562	0.877771	0.096387	1.08203	0.377638	0.006097	0.5823
143	2020	0.158199	0.053848	0.056402	0.047949	0.0015	2.48	0.402685	0.494407	0.176471	0.126697	1.72139	0.078	1.99829	0.731612	1.3052	0.325179	0.822236	0.072247	1.14627	0.340844	0.00992	0.5965
143	2021	0.162629	0.058563	0.060647	0.043419	0.0001	2.28	0.381517	0.514218	0.16129	0.110599	1.95658	0.153	2.03657	0.764432	1.34382	0.357795	0.877704	0.072434	1.05082	0.383627	0.01155	0.6021
143	2022	0.158298	0.061269	0.057435	0.039594	0.0235	2.08	0.367925	0.53066	0.173333	0.124444	1.93859	0.141	2.03719	0.797253	1.34592	0.412463	0.897299	0.085561	0.955366	0.422453	0.015338	0.6091
144	2017	0.10671	0.034611	0.042222	0.029877	0	3.1	0.147995	0.660177	0.148872	0.103764	1.88925	0.095	2.24417	0.648479	1.59569	0.139557	1.3763	0.192347	0.705667	0.154367	0.002583	0.4905
144	2018	0.109743	0.035434	0.042965	0.031345	0	3.5	0.145497	0.664457	0.127772	0.0888238	2.03605	0.08	2.22123	0.645033	1.5762	0.166194	1.30036	0.204877	0.736457	0.175317	0.003888	0.5025
144	2019	0.115318	0.038216	0.042518	0.034584	0	3.1	0.109649	0.732456	0.113772	0.0838323	2.16733	0.081	2.18678	0.604402	1.60598	0.142451	0.890351	0.212862	0.770081	0.206238	0.003918	0.5063
144	2020	0.118889	0.039542	0.042645	0.036702	0.0018	2.8	0.099585	0.759336	0.128415	0.0928962	1.76106	0.075	2.18209	0.563772	1.61832	0.124186	0.806096	0.188829	0.859698	0.225725	0.005745	0.5073
144	2021	0.129386	0.043288	0.048623	0.037476	0	2.53	0.099796	0.773931	0.139474	0.113158	2.06174	0.158	2.18948	0.546102	1.64338	0.142737	0.855496	0.203061	0.861068	0.25852	0.008072	0.519
144	2022	0.130315	0.044906	0.046892	0.038517	0.0024	2.26	0.10515	0.772532	0.133333	0.102778	2.02215	0.183	2.18601	0.528432	1.64981	0.155586	0.844817	0.203371	0.862437	0.290127	0.009845	0.5273
145	2017	0.351118	0.107621	0.071264	0.172233	0	2.28	0.331355	0.474952	0.341859	0.261448	4.1065	0.082	2.32151	0.699962	1.62155	0.438141	0.899095	0.652473	1.95701	0.37981	0.029753	0.7224
145	2018	0.355826	0.107441	0.06962	0.178766	0	2.53006	0.25703	0.503984	0.326415	0.251508	4.11051	0.109	2.39712	0.699418	1.6977	0.400927	0.802634	0.653294	2.09027	0.497685	0.027448	0.7338
145	2019	0.375588	0.116429	0.069031	0.190129	0	1.8	0.233578	0.563363	0.358045	0.289581	4.8716	0.028	2.47781	0.720215	1.7576	0.356334	0.675827	0.530227	2.18847	0.530612	0.026215	0.7458
145	2020	0.387464	0.114242	0.072683	0.200539	0.0155	1.93	0.216272	0.58928	0.358208	0.283029	3.72533	0.036	2.49446	0.681379	1.81308	0.412063	0.671579	0.546478	2.36916	0.340411	0.026785	0.784
145	2021	0.40332	0.114506	0.074503	0.214311	0.0192	2.79	0.206605	0.565411	0.357763	0.28206	3.87348	-0.062	2.54703	0.688451	1.85858	0.464274	0.674652	0.561535	2.47155	0.63337	0.024705	0.791
145	2022	0.411812	0.114511	0.074976	0.222324	0.5761	2.97	0.203068	0.620573	0.36273	0.291886	3.68474	-0.085	2.54568	0.667282	1.87839	0.469257	0.683161	0.589643	2.65467	0.926329	0.026291	0.794
146	2017	0.123083	0.035954	0.040232	0.046897	0	2.76	0.371419	0.456986	0.159992	0.11171	2.0765	0.093	2.0833	0.69846	1.38484	0.019852	0.895659	0.513914	0.724402	0.153846	0.021893	0.4742
146	2018	0.127052	0.037273	0.041005	0.048773	0	2.6211	0.255718	0.538796	0.14595	0.103141	2.09177	0.058	2.2388	0.697835	1.54097	0.028778	0.820405	0.515475	0.748548	0.176786	0.022794	0.489
146	2019	0.128165	0.038068	0.040547	0.04955	0	3	0.237985	0.571949	0.159698	0.122981	1.99581	0.108	2.27739	0.734474	1.54292	0.031062	0.865488	0.516515	0.721003	0.204991	0.02095	0.5028
146	2020	0.128238	0.038167	0.03993	0.050141	0.0026	2.62	0.267738	0.550469	0.136673	0.0977626	1.9227	0.054	2.16033	0.695582	1.46475	0.028204	0.80743	0.517555	0.819138	0.256478	0.022668	0.5183
146	2021	0.128281	0.039501	0.044912	0.043868	0.0007	2.85	0.228101	0.600235	0.131734	0.0969638	2.13219	0.131	2.20784	0.684241	1.5236	0.036488	0.804495	0.51896	0.848734	0.307965	0.020616	0.5285
146	2022	0.123439	0.040186	0.046447	0.036806	0.0025	3.08	0.202942	0.612729	0.126899	0.0935816	2.1579	0.134	2.22148	0.678983	1.5425	0.035565	0.823183	0.51896	0.87833	0.359451	0.010747	0.5353
147	2017	0.169446	0.06182	0.057756	0.04987	0	3.89	0.330261	0.51149	0.230444	0.178984	2.96987	0.118	2.26579	0.7022	1.56359	0.030938	0.964212	0.613512	0.809821	0.263229	0.042489	0.5604
147	2018	0.171994	0.062477	0.057082	0.052434	0	3.96	0.331069	0.516197	0.21387	0.162662	3.06028	0.1	2.2428	0.699959	1.54284	0.030965	0.884982	0.62368	0.877538	0.37027	0.039856	0.5757
147	2019	0.17572	0.064884	0.057647	0.053189	0	3.81	0.310712	0.542613	0.225803	0.1784	3.28316	0.102	2.28903	0.724667	1.56437	0.030705	0.947789	0.632159	0.963754	0.316779	0.039832	0.591
147	2020	0.171255	0.062307	0.052444	0.056504	0.0031	3.67	0.264411	0.572412	0.211673	0.167335	2.76443	0.059	2.31999	0.695389	1.6246	0.037656	0.902522	0.631615	1.07042	0.351208	0.04164	0.6498
147	2021	0.175609	0.063073	0.05392	0.058616	0	3.93	0.227215	0.608987	0.225013	0.173993	2.9712	-0.065	2.3957	0.686154	1.70955	0.042666	0.847662	0.617791	1.09512	0.385638	0.038032	0.6588
147	2022	0.186428	0.065956	0.059546	0.060927	0.0024	3.4	0.222465	0.650604	0.23071	0.182968	2.94813	0.024	2.40301	0.660326	1.74268	0.036862	0.840491	0.625842	1.11982	0.420068	0.039187	0.6648
148	2017	0.139119	0.046745	0.047194	0.045181	0	2.73	0.218841	0.452806	0.194912	0.14151	1.72907	0.119	2.35707	0.694727	1.66235	0.020065	1.13621	0.361689	0.865566	0.089947	0.010901	0.5237
148	2018	0.139001	0.047036	0.047396	0.044569	0	3.07551	0.16631	0.476788	0.172909	0.132867	1.72247	0.111	2.33531	0.697714	1.6376	0.018431	1.06729	0.363612	0.875159	0.101754	0.014213	0.5398
148	2019	0.145327	0.052104	0.04727	0.045953	0	2.2	0.182191	0.494885	0.198548	0.150898	1.8547	0.091	2.38974	0.753431	1.63631	0.015209	0.987559	0.341768	0.872451	0.124561	0.014677	0.555
148	2020	0.142903	0.051298	0.045063	0.046543	0.0058	3.7	0.201923	0.492266	0.186412	0.137155	1.85093	0.056	2.36602	0.70181	1.66421	0.014007	0.969274	0.344614	0.955393	0.207507	0.01545	0.5342
148	2021	0.15763	0.053073	0.057174	0.047383	0	1.9	0.182603	0.533067	0.173054	0.129988	2.02929	0.125	2.37435	0.698429	1.67592	0.015553	0.952866	0.345268	0.975124	0.290452	0.013963	0.5445
148	2022	0.159788	0.059357	0.05252	0.047911	0.0015	4.5	0.179078	0.553396	0.172455	0.134175	2.0332	0.096	2.34739	0.692363	1.65503	0.020251	0.987917	0.347844	0.981531	0.324692	0.017612	0.5508
149	2017	0.135656	0.045333	0.045102	0.045221	0	3.15	0.20781	0.401229	0.218015	0.156569	1.63642	0.099	2.05314	0.681676	1.37146	0.025723	1.11478	0.480784	0.578209	0.208333	0.015077	0.5019
149	2018	0.1374	0.045676	0.044217	0.047507	0	3.03719	0.20781	0.401229	0.218015	0.156569	1.65471	-0.212	2.05314	0.681676	1.37146	0.024736	1.00985	0.493333	0.611586	0.240829	0.014566	0.518
149	2019	0.138061	0.043889	0.045148	0.049025	0	3.4	0.123967	0.459464	0.165639	0.125234	1.64041	-0.115	2.04102	0.72137	1.31965	0.026872	0.966551	0.496732	0.750117	0.252782	0.017072	0.5325
149	2020	0.13798	0.043311	0.044264	0.050405	0.0052	2.97	0.129357	0.49538	0.166172	0.123357	1.43818	0.064	2.07465	0.700637	1.37401	0.027522	0.957405	0.500261	0.839039	0.279323	0.017552	0.5304
149	2021	0.152721	0.045609	0.05482	0.052292	0.0001	2.54	0.130113	0.544169	0.172331	0.132347	1.52444	0.126	2.17207	0.694167	1.4779	0.026242	0.937621	0.423333	0.92782	0.305864	0.016426	0.5407
149	2022	0.154833	0.048533	0.055196	0.051104	0.0527	2.11	0.126934	0.553917	0.161938	0.12309	1.47571	0.129	2.1695	0.692704	1.4768	0.024083	0.939531	0.432167	1.03599	0.332404	0.024052	0.547
150	2017	0.125713	0.034457	0.056248	0.035008	0	1.82	0.41949	0.336994	0.189762	0.145931	1.42291	0.115	2.00892	0.642809	1.36611	0.018826	2.31471	0.358381	0.716669	0.211765	0.06671	0.5881
150	2018	0.130777	0.036471	0.056903	0.037403	0	1.7	0.294288	0.451897	0.182511	0.142002	1.47904	0.077	2.22262	0.693308	1.52931	0.027648	2.13021	0.362521	0.707754	0.251462	0.064751	0.6007
150	2019	0.134634	0.036781	0.056749	0.041104	0	1.8	0.297139	0.461211	0.243805	0.209284	1.74591	0.113	2.26902	0.72366	1.54536	0.030516	1.78831	0.363288	0.650641	0.280702	0.061227	0.6131
150	2020	0.129186	0.035986	0.049772	0.043429	0.0019	2.6	0.332471	0.417853	0.171827	0.128483	1.69226	0.063	2.15997	0.688785	1.47118	0.039144	1.58713	0.367122	0.718072	0.307018	0.065899	0.6098
150	2021	0.13544	0.038397	0.051624	0.045419	0	3.1	0.321649	0.443299	0.155039	0.11938	1.84557	0.132	2.2262	0.696329	1.52987	0.052207	1.63806	0.371415	0.762161	0.333333	0.062276	0.6171
150	2022	0.140013	0.041124	0.050987	0.047902	0.001	2.5	0.264915	0.514915	0.226207	0.194483	1.84547	0.138	2.36928	0.698047	1.67123	0.058227	1.58482	0.373716	0.771797	0.359649	0.067947	0.6229
151	2017	0.149412	0.044817	0.047483	0.057112	0	3.8	0.301087	0.392842	0.171942	0.127958	1.67458	0.101	1.97098	0.675127	1.29585	0.029363	1.1539	0.557929	0.637773	0.244204	0.031155	0.5195
151	2018	0.150349	0.042533	0.048312	0.059504	0	3.81105	0.192221	0.464764	0.148972	0.105239	1.72481	0.101	2.04249	0.696239	1.34625	0.03149	1.1079	0.562714	0.683501	0.259756	0.02987	0.5341
151	2019	0.155326	0.045407	0.0478	0.062119	0	3.7	0.184985	0.53288	0.146345	0.102833	1.63391	0.116	2.16767	0.759563	1.40811	0.029119	1.00946	0.563286	0.694921	0.275602	0.02874	0.5491
151	2020	0.15275	0.04299	0.045561	0.064199	0.0055	3.98	0.204496	0.539775	0.163797	0.128154	1.43487	0.064	2.17772	0.706	1.47172	0.033743	0.987671	0.564	0.777707	0.304119	0.030189	0.5758
151	2021	0.163231	0.045109	0.050932	0.06719	0	4.17	0.212	0.551333	0.167271	0.127771	1.58053	0.121	2.19967	0.704194	1.49547	0.034921	0.962659	0.564714	0.829102	0.332635	0.027899	0.5839
151	2022	0.170363	0.049667	0.05134	0.069355	0	2.7	0.214945	0.600784	0.166987	0.133589	1.5958	0.137	2.24317	0.688054	1.55512	0.04466	0.983578	0.565429	0.869355	0.361151	0.028667	0.5901
152	2017	0.155242	0.045706	0.056756	0.05278	0	3.03	0.488785	0.393757	0.267928	0.133999	2.20321	0.116	1.95716	0.675908	1.28125	0.06504	1.6325	0.565	0.5366	0.227224	0.024527	0.5799
152	2018	0.159343	0.046796	0.05585	0.056697	0	2.97	0.338201	0.510487	0.206076	0.113232	2.15552	-0.138	2.21862	0.698297	1.52033	0.068088	1.4996	0.572143	0.570713	0.259517	0.023796	0.5942
152	2019	0.167954	0.049163	0.057424	0.061367	0	2.87	0.374747	0.484522	0.216433	0.123388	2.43743	0.12	2.16779	0.732855	1.43493	0.054437	1.30852	0.577929	0.548811	0.286863	0.022081	0.6094
152	2020	0.170131	0.040723	0.053149	0.076259	0.0032	4.5	0.279132	0.587693	0.179059	0.119373	2.14321	-0.124	2.25082	0.682171	1.56865	0.06549	0.830696	0.577929	0.814199	0.334292	0.030917	0.6303
152	2021	0.189654	0.046943	0.061591	0.08112	0	3.4	0.281449	0.586404	0.167389	0.113218	2.26199	0.083	2.2416	0.682891	1.55871	0.079317	0.752345	0.581429	0.845315	0.38172	0.029807	0.6373
152	2022	0.19604	0.049896	0.061515	0.084629	0.0014	2.3	0.289707	0.579755	0.179306	0.127572	2.25852	0.129	2.26372	0.685431	1.57829	0.091195	0.764147	0.5815	0.788355	0.429149	0.206255	0.6435
153	2017	0.107005	0.04317	0.0359	0.027936	0	2.12	0.255758	0.421423	0.172242	0.114197	1.63235	0.118	2.28117	0.682989	1.59818	0.037603	1.43572	0.374446	0.46946	0.20463	0.027371	0.4372
153	2018	0.108211	0.043617	0.035107	0.029488	0	2.26	0.105042	0.48136	0.231977	0.17828	1.68593	0.1	2.34069	0.69346	1.64723	0.046477	1.28249	0.380959	0.521545	0.213793	0.026532	0.453
153	2019	0.112791	0.042579	0.03544	0.034772	0	3	0.087398	0.55413	0.241713	0.18708	1.80343	0.055	2.44938	0.753524	1.69586	0.05308	0.698318	0.384215	0.646696	0.237327	0.030113	0.468
153	2020	0.111289	0.03905	0.035397	0.036841	0.0017	3.75	0.101893	0.542587	0.240698	0.190116	1.63592	0.054	2.40298	0.698212	1.70477	0.052606	0.704908	0.386819	0.759035	0.275445	0.030605	0.4997
153	2021	0.124137	0.04321	0.042519	0.038409	0	3.64	0.101901	0.569648	0.232495	0.186543	1.79192	0.105	2.40403	0.691943	1.71209	0.065389	0.737631	0.393332	0.819151	0.313563	0.028433	0.5101
153	2022	0.126573	0.045995	0.040544	0.040033	0.0028	3.53	0.111076	0.57572	0.226087	0.186413	1.80224	0.132	2.38618	0.690177	1.696	0.104365	0.758823	0.399844	0.862193	0.344044	0.003611	0.5163
154	2017	0.131062	0.042671	0.052621	0.03577	0	2.99	0.473926	0.410832	0.155889	0.115312	2.02103	0.118	1.96612	0.677561	1.28856	0.043953	1.67577	0.243158	0.613314	0.190354	0.018742	0.5106
154	2018	0.135774	0.043768	0.053913	0.038093	0	2.99	0.439952	0.432252	0.147671	0.110055	1.92936	0.102	2.01755	0.684397	1.33315	0.05231	1.56108	0.243158	0.617586	0.215128	0.017721	0.5263
154	2019	0.135318	0.043595	0.052953	0.038769	0	2.97	0.372901	0.5087	0.195482	0.156329	2.05655	0.052	2.22321	0.783868	1.43935	0.059841	1.56081	0.243158	0.703956	0.223092	0.019294	0.5413
154	2020	0.138903	0.046095	0.049913	0.042896	0.0039	3.52	0.34165	0.568429	0.196002	0.146893	2.58644	0.017	2.21788	0.690747	1.52714	0.039142	1.25721	0.243	0.647232	0.249	0.016897	0.5355
154	2021	0.151402	0.048583	0.05718	0.045638	0.0001	2.95	0.315733	0.600107	0.200983	0.163466	2.80099	0.071	2.24686	0.680387	1.56648	0.069658	1.22547	0.259526	0.673187	0.280702	0.015375	0.5458
154	2022	0.156256	0.05058	0.057929	0.047747	0.0538	3.21	0.309616	0.604347	0.224631	0.191133	2.66896	0.038	2.29492	0.673649	1.62127	0.069259	1.21292	0.160959	0.699877	0.312403	0.01239	0.5517
155	2017	0.123055	0.037122	0.050641	0.035292	0	2.1	0.55157	0.367691	0.199292	0.111264	2.07666	0.118	1.71041	0.658615	1.05179	0.045126	2.08946	0.548399	0.612481	0.108614	0.05226	0.5091
155	2018	0.127948	0.039166	0.05111	0.037672	0	2.22	0.55157	0.367691	0.199292	0.111264	2.13876	0.096	1.71041	0.658615	1.05179	0.05062	1.92795	0.565812	0.643146	0.108614	0.050178	0.5247
155	2019	0.134751	0.039753	0.049132	0.045865	0	2.3	0.442995	0.451533	0.236105	0.17508	2.30648	0.114	2.05193	0.771384	1.28055	0.041191	1.02709	0.573207	0.575974	0.175166	0.042779	0.5397
155	2020	0.13399	0.037895	0.046549	0.049546	0.0036	3.48	0.391786	0.519918	0.201422	0.155608	2.53464	0.053	2.10467	0.705603	1.39907	0.028399	0.898636	0.577701	0.668929	0.241719	0.049288	0.5484
155	2021	0.150882	0.043416	0.056002	0.051465	0	3.03	0.364114	0.551422	0.190476	0.153175	2.80752	0.134	2.14316	0.69682	1.44634	0.034399	0.898206	0.574237	0.662142	0.308271	0.044166	0.5586
155	2022	0.155671	0.047487	0.056992	0.051192	0.0023	2.58	0.324895	0.595874	0.239182	0.199056	2.85599	0.134	2.23925	0.686596	1.55265	0.028352	0.923122	0.573863	0.689062	0.374823	0.04634	0.565
156	2017	0.129448	0.040965	0.053233	0.03525	0	2.76	0.154335	0.487506	0.221369	0.167125	2.17566	0.115	2.32573	0.71097	1.61476	0.054727	1.60477	0.644521	0.532798	0.246696	0.050357	0.5469
156	2018	0.131435	0.043018	0.052508	0.035909	0	2.77	0.144489	0.526644	0.223672	0.172363	2.30746	0.105	2.37114	0.702995	1.66814	0.072972	1.4825	0.648219	0.528985	0.268722	0.048216	0.5629
156	2019	0.136464	0.04297	0.052781	0.040714	0	2.57	0.184558	0.551076	0.196719	0.164721	2.11667	0.102	2.45814	0.773364	1.68478	0.109238	1.16962	0.643836	0.636458	0.290749	0.055357	0.577
156	2020	0.136189	0.043927	0.050322	0.04194	0.0006	3.5	0.202036	0.552672	0.189687	0.149171	2.21789	0.055	2.40299	0.705859	1.69713	0.121778	1.11359	0.646575	0.637467	0.331215	0.058808	0.5726
156	2021	0.148815	0.046409	0.055916	0.04649	0	3.37	0.174611	0.594581	0.178903	0.141772	2.4308	0.104	2.4202	0.687804	1.73239	0.171257	1.09664	0.683562	0.615996	0.371681	0.053449	0.5803
156	2022	0.148751	0.047677	0.052033	0.049041	0.0004	3.24	0.140543	0.620167	0.191238	0.156698	2.42101	0.124	2.45402	0.674152	1.77987	0.132787	1.1327	0.719452	0.630803	0.412148	0.05558	0.5861
157	2017	0.121894	0.049642	0.037808	0.034444	0	1.18	0.242614	0.581091	0.183106	0.129693	1.94121	0.099	2.27938	0.708832	1.57054	0.03938	1.03628	0.194407	0.6361	0.128167	0.012175	0.4467
157	2018	0.120838	0.048325	0.036683	0.03583	0	2.5571	0.189669	0.62308	0.196343	0.147803	1.96104	0.096	2.3114	0.683678	1.62772	0.047533	0.941069	0.194157	0.657235	0.14475	0.011608	0.4623
157	2019	0.12574	0.048287	0.037198	0.040256	0	3.1	0.175621	0.610014	0.193982	0.145343	1.97666	0.104	2.37076	0.792489	1.57827	0.046026	0.641011	0.194157	0.693011	0.168684	0.011805	0.4773
157	2020	0.125197	0.047864	0.034887	0.042445	0.0155	3.35	0.183785	0.64147	0.15573	0.10975	1.91792	0.055	2.27437	0.67044	1.60393	0.032756	0.626487	0.195686	0.764733	0.200264	0.012093	0.5059
157	2021	0.135768	0.050561	0.04054	0.044667	0	3.85	0.176425	0.643606	0.172612	0.124012	2.10949	0.131	2.33408	0.67047	1.66361	0.038139	0.612759	0.196311	0.765736	0.231844	0.010844	0.5161
157	2022	0.141666	0.053547	0.041638	0.046482	0.0006	3.27	0.170592	0.652154	0.1713	0.129484	2.13462	0.132	2.33907	0.665974	1.6731	0.052487	0.617712	0.207844	0.803111	0.263424	0.011002	0.5222
158	2017	0.103336	0.034236	0.033669	0.035431	0	3.59	0.267176	0.530079	0.159086	0.0930947	1.41411	0.122	2.29809	0.699316	1.59877	0.008978	1.04451	0.935243	0.652314	0.14387	0.011196	0.417
158	2018	0.109143	0.035682	0.036443	0.037019	0	3.51132	0.229135	0.560778	0.134573	0.0688836	1.50148	0.112	2.26004	0.698572	1.56147	0.009887	0.968604	0.935728	0.678226	0.163564	0.010648	0.433
158	2019	0.116926	0.040471	0.037688	0.038767	0	2.28	0.230198	0.582969	0.195121	0.111102	1.9275	0.109	2.3718	0.727113	1.64468	0.011886	0.926135	0.935728	0.68041	0.189055	0.009976	0.4483
158	2020	0.11357	0.036775	0.036105	0.04069	0.0083	4.36	0.248103	0.58786	0.183789	0.100155	1.67979	0.06	2.34324	0.688489	1.65476	0.014559	0.84954	0.935728	0.776591	0.261375	0.010686	0.4619
158	2021	0.122499	0.039212	0.039753	0.043534	0.001	3.82	0.234428	0.617385	0.159645	0.0928492	1.78375	0.083	2.34562	0.676294	1.66933	0.017613	0.850865	0.279739	0.789287	0.333696	0.009778	0.4721
158	2022	0.129402	0.042729	0.040173	0.0465	0.0009	3.28	0.242133	0.589033	0.168586	0.103967	1.78624	0.13	2.31515	0.687167	1.62798	0.020106	0.867801	0.281046	0.801924	0.406016	0.009927	0.4781
159	2017	0.106336	0.036469	0.031305	0.038563	0	2.02	0.21784	0.561747	0.176544	0.118718	1.68336	0.089	2.31071	0.696259	1.61445	0.016643	0.951491	0.215406	0.720978	0.11416	0.016447	0.4608
159	2018	0.108143	0.036423	0.030651	0.041069	0	3.01288	0.16547	0.607502	0.160921	0.108966	1.72567	0.097	2.26903	0.678985	1.59005	0.019637	0.85979	0.222805	0.721311	0.139254	0.015345	0.4755
159	2019	0.111133	0.039147	0.029972	0.042014	0	2.17	0.163466	0.600145	0.160922	0.108967	1.80022	0.106	2.30241	0.732175	1.57023	0.018252	0.805904	0.231783	0.692017	0.164474	0.014379	0.4898
159	2020	0.111935	0.038003	0.029833	0.044099	0.0273	2.37	0.179017	0.621928	0.135562	0.0808511	1.73433	0.058	2.22856	0.681634	1.54693	0.020499	0.787135	0.238642	0.732733	0.194325	0.015241	0.5012
159	2021	0.119553	0.042165	0.031932	0.045457	0	2.92	0.163523	0.629223	0.146904	0.0955204	1.8787	0.116	2.27	0.67928	1.59072	0.020587	0.761393	0.239297	0.726603	0.224176	0.013893	0.5114
159	2022	0.124168	0.045599	0.030992	0.047577	0.0024	2.17	0.160927	0.63828	0.145193	0.100719	1.88069	0.129	2.27609	0.673372	1.60272	0.017333	0.751983	0.239682	0.754079	0.254027	0.002939	0.5176
160	2017	0.089245	0.03308	0.029864	0.026301	0	3.82	0.336138	0.514278	0.170514	0.104842	1.40087	0.099	2.05445	0.704837	1.34962	0.025053	1.26775	0.3641	0.446663	0.104134	0.014855	0.4123
160	2018	0.089723	0.033557	0.029215	0.026951	0	3.69434	0.265153	0.564607	0.146304	0.0815394	1.49823	0.097	2.12493	0.699213	1.42571	0.034863	1.18234	0.3846	0.460512	0.134234	0.013826	0.4282
160	2019	0.0955	0.036213	0.030266	0.02902	0	3.46	0.236564	0.529498	0.161669	0.0999426	1.85468	0.098	2.27668	0.932161	1.34452	0.032228	1.06697	0.3964	0.469688	0.167064	0.012637	0.4436
160	2020	0.094782	0.035752	0.02959	0.02944	0.0076	3.92	0.289651	0.549343	0.151064	0.0834062	1.71462	0.057	2.14535	0.735984	1.40936	0.032721	0.986088	0.4146	0.537097	0.190845	0.013318	0.4258
160	2021	0.099996	0.036769	0.03265	0.030577	0.002	3.84	0.276432	0.572135	0.148733	0.090611	1.88529	0.063	2.16377	0.702581	1.46118	0.029262	0.964541	0.49037	0.574475	0.214626	0.012257	0.4362
160	2022	0.107347	0.040594	0.035094	0.031658	0.0088	3.37	0.258164	0.589078	0.141669	0.0865414	1.89784	0.117	2.16848	0.694461	1.47402	0.032762	0.951629	0.497333	0.615628	0.238407	0.012966	0.443
161	2017	0.098854	0.037869	0.03392	0.027065	0	2.56	0.268765	0.543884	0.164816	0.104019	1.36739	0.119	2.27323	0.732434	1.54079	0.010031	0.967632	0.237838	0.65223	0.118626	0.0124	0.4152
161	2018	0.10084	0.037049	0.034976	0.028815	0	2.78399	0.199827	0.591042	0.159082	0.103912	1.40905	0.109	2.3241	0.718189	1.60591	0.013803	0.896876	0.253405	0.689849	0.198133	0.011774	0.441
161	2019	0.106561	0.040595	0.036569	0.029397	0	1.94	0.175663	0.58168	0.237022	0.177158	1.52304	0.117	2.34732	0.810756	1.53656	0.017934	0.940117	0.260054	0.701399	0.188797	0.011067	0.4463
161	2020	0.104122	0.03984	0.034993	0.02929	0.0139	2.99	0.180059	0.60826	0.22358	0.160795	1.32679	0.065	2.30858	0.697091	1.61149	0.021686	0.908168	0.266108	0.785153	0.208669	0.011336	0.4414
161	2021	0.115757	0.041895	0.042638	0.031225	0.0004	3.35	0.171257	0.62151	0.164004	0.113054	1.46726	0.128	2.27741	0.693345	1.58406	0.024067	0.904906	0.274162	0.786583	0.228542	0.010415	0.4517
161	2022	0.119526	0.045437	0.042146	0.031944	0.0018	2.7	0.175198	0.62877	0.151783	0.103187	1.4915	0.135	2.2844	0.689293	1.5951	0.030577	0.913177	0.295656	0.809677	0.248414	0.01068	0.4581
162	2017	0.398082	0.143646	0.078224	0.176211	0	2.84	0.231432	0.526675	0.32716	0.224825	5.68838	0.11	2.34996	0.70167	1.64829	0.14401	0.820827	0.397355	1.68214	0.503396	0.048591	0.8004
162	2018	0.401008	0.149681	0.07745	0.173878	0	2.14	0.208531	0.568502	0.355282	0.254735	6.06109	0.106	2.4337	0.694423	1.73928	0.144814	0.786669	0.415978	1.8077	0.560747	0.048659	0.8029
162	2019	0.405995	0.157119	0.071473	0.177404	0	2.02	0.198877	0.595015	0.353237	0.267861	6.59379	0.098	2.46417	0.686142	1.77803	0.150131	0.607737	0.42927	1.88433	0.587196	0.052328	0.8049
162	2020	0.384532	0.143654	0.055804	0.185075	4.9714	3.04	0.199296	0.615312	0.357271	0.2768	4.58797	-0.118	2.48096	0.669345	1.81161	0.172981	0.575611	0.421006	2.27279	0.523363	0.04933	0.8431
162	2021	0.411519	0.148975	0.074248	0.188296	0.0115	2.92	0.200473	0.623136	0.356794	0.281873	4.5956	0.129	2.49488	0.666654	1.82822	0.189196	0.561089	0.483891	2.22222	0.554497	0.04577	0.8456
162	2022	0.407042	0.154136	0.062069	0.190838	0.0498	2.61	0.20022	0.625167	0.361788	0.288599	4.55553	0.108	2.48959	0.664331	1.82526	0.187221	0.575352	0.491667	0.000228	0.600792	0.046077	0.8466
163	2017	0.144589	0.045115	0.052122	0.047352	0	2.83	0.330961	0.397162	0.205036	0.131679	2.92767	0.14	2.13476	0.693532	1.44123	0.154004	1.63796	0.363772	0.744976	0.194096	0.007214	0.6289
163	2018	0.145688	0.046796	0.050867	0.048025	0	3.19	0.319734	0.408898	0.1972	0.128619	3.1688	0.111	2.1499	0.69798	1.45192	0.157672	1.65377	0.3642	0.764638	0.243956	0.007558	0.6329
163	2019	0.149169	0.048131	0.049533	0.051505	0	3.28	0.276316	0.46498	0.182553	0.1133	3.44565	0.126	2.25365	0.707854	1.5458	0.158113	1.18018	0.283576	0.780834	0.275458	0.008516	0.64
163	2020	0.132832	0.042936	0.034408	0.055488	0.0997	3.85	0.280212	0.490731	0.182519	0.117795	2.84823	-0.184	2.24788	0.697712	1.55017	0.145338	1.09774	0.282549	0.955953	0.302386	0.008356	0.65
163	2021	0.166038	0.051688	0.054099	0.060251	0	3	0.281769	0.494923	0.179254	0.118766	3.65907	0.254	2.26638	0.699574	1.5668	0.173526	0.948536	0.281694	0.951149	0.340659	0.008678	0.6596
163	2022	0.151744	0.054917	0.040225	0.056601	0.0001	3.73	0.281039	0.497813	0.187835	0.128975	3.66061	0.183	2.26897	0.697596	1.57138	0.201714	1.04318	0.265227	1.00805	0.378933	0.010957	0.6692
164	2017	0.11873	0.038191	0.0358	0.044739	0	2.82	0.353164	0.516129	0.16556	0.123811	2.39361	0.166	2.21611	0.744876	1.47123	0.024439	1.17574	0.142655	0.791487	0.235838	0.012656	0.551
164	2018	0.118557	0.038731	0.035229	0.044597	0	3.03	0.344532	0.518956	0.167446	0.125888	2.63511	0.085	2.22487	0.745282	1.47959	0.026261	1.13048	0.143873	0.807012	0.305764	0.012506	0.5591
164	2019	0.125399	0.040755	0.035243	0.049402	0	3.1	0.334919	0.528065	0.168484	0.129458	3.34043	0.118	2.25601	0.744833	1.51117	0.03075	0.923659	0.144263	0.755298	0.402312	0.002979	0.565
164	2020	0.112292	0.03804	0.024373	0.049878	0.0672	3.16	0.339417	0.541728	0.181517	0.144019	2.81192	-0.211	2.24637	0.705328	1.54104	0.027833	0.850832	0.149793	0.898124	0.449807	0.002598	0.6194
164	2021	0.132192	0.042481	0.035833	0.053879	0	3.22	0.338773	0.546496	0.187078	0.152303	3.67332	0.273	2.26268	0.709838	1.55284	0.051358	0.750097	0.145676	0.886314	0.320294	0.003044	0.6204
164	2022	0.130201	0.043707	0.031513	0.054981	0.0002	3.28	0.340898	0.546344	0.177554	0.143205	3.69863	0.193	2.25175	0.703642	1.54811	0.069901	0.799069	0.146889	0.954284	0.190781	0.004776	0.6263
165	2017	0.162853	0.065364	0.054365	0.043123	0	2.06	0.352245	0.456676	0.287534	0.160659	3.21679	-0.191	2.26892	0.712191	1.55673	0.047658	1.53568	0.168946	0.711663	0.26301	0.004483	0.5986
165	2018	0.168122	0.068123	0.055576	0.044424	0	2.35	0.331793	0.466971	0.296283	0.172485	3.52814	0.113	2.29945	0.713471	1.58598	0.049951	1.37944	0.148281	0.763983	0.309439	0.004506	0.6086
165	2019	0.170485	0.072003	0.051548	0.046933	0	2.29	0.287358	0.485609	0.262196	0.185471	3.85249	0.121	2.35444	0.752195	1.60224	0.049451	1.03205	0.149113	0.790295	0.361637	0.004667	0.6176
165	2020	0.150579	0.067505	0.034293	0.048781	0.0923	3.5	0.294884	0.505575	0.275667	0.202111	3.32844	-0.205	2.34785	0.710759	1.63709	0.048392	0.926566	0.165471	0.935822	0.403689	0.00229	0.6377
165	2021	0.179427	0.075638	0.05189	0.0519	0	2.8	0.296813	0.509236	0.27303	0.204131	4.30218	0.279	2.36967	0.716854	1.65282	0.06739	0.887452	0.166211	0.926559	0.402835	0.00217	0.6387
165	2022	0.184475	0.080143	0.049879	0.054453	0.0001	2.1	0.293996	0.516806	0.290283	0.224294	4.36953	0.198	2.3611	0.709138	1.65197	0.075363	0.975541	0.167209	0.917296	0.401981	0.003842	0.6397
166	2017	0.148264	0.054396	0.05866	0.035207	0	2.99	0.332031	0.477624	0.218276	0.142723	2.62098	0.153	2.26685	0.800211	1.46664	0.037223	1.4759	0.292573	0.497968	0.217399	0.015221	0.597
166	2018	0.145893	0.054981	0.056213	0.034699	0	3.07	0.342025	0.457475	0.225979	0.147791	2.84389	0.115	2.24092	0.803271	1.43765	0.043731	1.3228	0.302645	0.515129	0.26402	0.013503	0.608
166	2019	0.15183	0.058875	0.054921	0.038035	0	2.76	0.321776	0.468473	0.255941	0.180563	3.11251	0.121	2.2823	0.804573	1.47772	0.047287	1.14478	0.35167	0.51988	0.235932	0.013727	0.617
166	2020	0.133326	0.0564	0.033241	0.043685	0.1175	3.59	0.333391	0.492204	0.268527	0.196228	2.74753	-0.206	2.26164	0.728745	1.53289	0.047199	1.06005	0.349666	0.612315	0.272365	0.012444	0.6166
166	2021	0.156772	0.062868	0.047775	0.046129	0	2.77	0.33455	0.495657	0.269123	0.201593	3.43337	0.27	2.28379	0.740757	1.54303	0.053325	0.984489	0.350521	0.5949	0.32402	0.011908	0.6246
166	2022	0.159106	0.066537	0.045949	0.04662	0.0015	1.95	0.334803	0.499804	0.272119	0.206351	3.46906	0.191	2.27223	0.726898	1.54533	0.063746	1.09926	0.351857	0.577486	0.375675	0.012686	0.632
167	2017	0.133402	0.033614	0.0543	0.045488	0	2.03	0.356	0.330997	0.197113	0.124138	3.12753	0.153	2.04189	0.642895	1.399	0.041521	1.46254	0.172591	0.500345	0.256757	0.021814	0.6541
167	2018	0.133533	0.035112	0.052562	0.045859	0	2.3	0.350693	0.345123	0.194388	0.120379	3.45494	0.108	2.05386	0.652773	1.40109	0.042972	1.35158	0.177287	0.515309	0.297297	0.002537	0.6591
167	2019	0.137823	0.037126	0.052523	0.048174	0	2.07	0.343445	0.35139	0.213686	0.140538	3.80778	0.122	2.07245	0.657508	1.41494	0.041053	1.12465	0.468716	0.523333	0.336607	0.002662	0.663
167	2020	0.123909	0.034221	0.039397	0.05029	0.1364	2.9	0.351972	0.372245	0.219765	0.150938	2.82322	-0.172	2.08491	0.662645	1.42226	0.029154	0.923405	0.467928	0.705264	0.383032	0.003256	0.643
167	2021	0.147962	0.039143	0.056077	0.052742	0.0001	2.89	0.35465	0.377835	0.219415	0.155371	3.09052	0.253	2.1086	0.666446	1.44215	0.024871	0.900253	0.474705	0.701635	0.425893	0.002776	0.6672
167	2022	0.152831	0.040775	0.060304	0.051752	0	2.75	0.354761	0.379352	0.223741	0.161126	3.08025	0.15	2.10801	0.666113	1.4419	0.033767	1.01581	0.467297	0.747436	0.470337	0.002827	0.6712
168	2017	0.11269	0.038252	0.044741	0.029698	0	3	0.352903	0.458471	0.219913	0.122094	2.37146	0.169	2.25997	0.771361	1.48861	0.054504	1.44006	0.185967	0.594517	0.170748	0.017007	0.5791
168	2018	0.115752	0.039489	0.045099	0.031164	0	3.49	0.361166	0.459039	0.205372	0.11896	2.60454	0.115	2.23142	0.751845	1.47958	0.058921	1.39258	0.191596	0.599288	0.260068	0.016482	0.5921
168	2019	0.118468	0.040477	0.044135	0.033856	0	4	0.358845	0.477804	0.227155	0.142235	2.98919	0.12	2.22044	0.723155	1.49728	0.047456	1.15915	0.193084	0.617139	0.283849	0.016729	0.601
168	2020	0.107925	0.039845	0.0325	0.03558	0.0816	3.63	0.360818	0.499304	0.231778	0.152303	2.7651	-0.213	2.20349	0.701865	1.50162	0.045331	1.0532	0.187656	0.748906	0.299397	0.004528	0.5873
168	2021	0.138279	0.048499	0.049797	0.039983	0.0043	3.06	0.360879	0.501087	0.23507	0.160828	3.44197	0.188	2.21628	0.70496	1.51131	0.063413	0.90989	0.189063	0.727358	0.318881	0.00469	0.5976
168	2022	0.138076	0.050177	0.046728	0.041171	0	2.49	0.362895	0.499854	0.229114	0.155672	3.45323	0.131	2.20784	0.701393	1.50645	0.091187	0.90888	0.183474	0.787879	0.415158	0.005597	0.6035
169	2017	0.107011	0.034879	0.042398	0.029734	0	3.76	0.328695	0.4404	0.184772	0.131756	1.98025	0.075	2.21105	0.738147	1.4729	0.042725	1.38754	0.456659	0.653322	0.134104	0.012218	0.4537
169	2018	0.109292	0.03424	0.041301	0.033751	0	3.37	0.323094	0.452296	0.192157	0.135996	2.17149	0.114	2.22529	0.737329	1.48796	0.047768	1.32213	0.479913	0.657156	0.157915	0.01209	0.5757
169	2019	0.115186	0.037769	0.040593	0.036824	0	3.12	0.312839	0.472467	0.204615	0.147357	2.34893	0.144	2.25553	0.734796	1.52073	0.043514	0.975571	0.4859	0.598232	0.181748	0.011563	0.583
169	2020	0.102553	0.03482	0.02915	0.038583	0.3488	4.14	0.317381	0.492205	0.213961	0.159726	2.13801	-0.208	2.25574	0.705471	1.55027	0.050538	0.869681	0.506551	0.730034	0.190655	0.009183	0.6047
169	2021	0.121365	0.04083	0.041026	0.039508	0	3.35	0.319486	0.49776	0.213936	0.163333	2.64284	0.245	2.27381	0.710018	1.5638	0.052655	0.861518	0.395054	0.722218	0.240675	0.00904	0.6122
169	2022	0.122045	0.043728	0.039334	0.038983	0	3.07	0.318565	0.501556	0.224555	0.175416	2.69914	0.183	2.26858	0.704869	1.56371	0.062586	0.938606	0.387293	0.75281	0.290694	0.009236	0.6193
170	2017	0.121238	0.037613	0.040471	0.043154	0	2.87	0.269907	0.552766	0.195783	0.130534	2.07131	0.115	2.29564	0.809593	1.48605	0.049963	1.23877	0.924014	0.722629	0.167757	0.001054	0.5471
170	2018	0.122604	0.039535	0.042188	0.040881	0	2.74	0.224182	0.597238	0.192358	0.127383	2.31382	0.11	2.28218	0.788185	1.49399	0.057824	1.18142	0.927102	0.768001	0.208424	0.000921	0.5581
170	2019	0.128343	0.043642	0.039497	0.045203	0	2.61	0.230995	0.586583	0.208199	0.13254	2.89615	0.117	2.31642	0.803672	1.51275	0.046545	0.813281	0.891765	0.75621	0.228728	0.001359	0.5641
170	2020	0.114354	0.038728	0.029727	0.045899	0.1531	3.82	0.231485	0.62764	0.209239	0.140318	2.30977	-0.224	2.26062	0.699961	1.56066	0.05056	0.725992	0.885604	0.925157	0.257811	0.002529	0.5552
170	2021	0.148965	0.044878	0.043347	0.06074	0.0002	3.26	0.230571	0.632762	0.213354	0.149528	2.94479	0.262	2.27485	0.709664	1.56519	0.053608	0.671369	0.854271	0.907532	0.28535	0.005065	0.5652
170	2022	0.160972	0.047011	0.041765	0.072195	0	2.7	0.235015	0.631199	0.198595	0.134596	2.94449	0.196	2.26011	0.696295	1.56382	0.069201	0.786572	0.830417	0.923144	0.31289	0.001856	0.5712
171	2017	0.103143	0.032232	0.038414	0.032497	0	1.91	0.26452	0.40954	0.224094	0.185376	1.70819	0.081	2.20783	0.786875	1.42096	0.028331	0.989593	0.574876	0.732565	0.127568	0.00145	0.4592
171	2018	0.103665	0.033149	0.038742	0.031774	0	1.98	0.27068	0.382833	0.194096	0.155611	1.87928	0.11	2.12017	0.761565	1.3586	0.030594	1.00591	0.594408	0.778979	0.152362	0.001741	0.4722
171	2019	0.10586	0.035412	0.0371	0.033348	0	2.07	0.253515	0.410023	0.194184	0.155246	2.00724	0.113	2.17461	0.76275	1.41186	0.030552	0.840125	0.611834	0.800473	0.247425	0.001735	0.4802
171	2020	0.092556	0.031712	0.027428	0.033416	0.288	2.91	0.259705	0.444465	0.20449	0.168699	1.81749	-0.219	2.16901	0.712795	1.45622	0.0301	0.763757	0.713813	0.999194	0.277075	0.001897	0.4755
171	2021	0.114193	0.037809	0.040117	0.036268	0.0005	3.12	0.26127	0.453493	0.212508	0.17943	2.25908	0.236	2.19888	0.723511	1.47537	0.03719	0.656063	0.712609	1.00388	0.237379	0.001792	0.4865
171	2022	0.11512	0.038867	0.040253	0.035999	0.0001	3.33	0.264525	0.451027	0.200854	0.16781	2.30021	0.174	2.18863	0.713028	1.4756	0.048219	0.753109	0.713211	1.07427	0.197683	0.002985	0.4943
172	2017	0.118743	0.031978	0.049998	0.036768	0	2.14	0.228318	0.611753	0.168827	0.104574	1.96141	0.165	2.2223	0.679516	1.54278	0.027651	1.34552	0.221697	0.686411	0.194408	0.001736	0.525
172	2018	0.118944	0.033423	0.04908	0.036441	0	2.68	0.144101	0.783997	0.163481	0.130799	2.12934	0.113	2.38181	0.534609	1.8472	0.026952	1.29285	0.221939	0.705333	0.218689	0.001956	0.537
172	2019	0.124168	0.03741	0.047308	0.039449	0	2.3	0.189281	0.68642	0.218405	0.167248	2.31818	0.117	2.31089	0.634044	1.67685	0.039361	1.02126	0.222061	0.694345	0.26	0.001599	0.544
172	2020	0.108656	0.033454	0.032603	0.042599	0.077	3.3	0.18258	0.709771	0.220791	0.174375	2.10183	-0.217	2.28413	0.605567	1.67856	0.048472	0.927624	0.222121	0.845115	0.294504	0.001697	0.544
172	2021	0.133494	0.039318	0.044942	0.049233	0	2.55	0.181943	0.716283	0.226966	0.184005	2.75728	0.249	2.29042	0.600772	1.68965	0.05274	0.865804	0.224303	0.842577	0.331908	0.00191	0.5735
172	2022	0.134104	0.040374	0.042687	0.051042	0	2.87	0.184185	0.713996	0.216643	0.173828	2.81509	0.172	2.28801	0.601572	1.68644	0.065138	0.833527	0.210258	0.886712	0.367247	0.002815	0.5805
173	2017	0.336719	0.123032	0.070166	0.14352	0	2.67	0.273138	0.536549	0.325218	0.254055	5.74339	0.131	2.34487	0.698466	1.64641	0.091865	0.969068	0.235581	1.56523	0.393794	0.379015	0.7759
173	2018	0.353634	0.125686	0.069611	0.158337	0	2.46	0.225091	0.577652	0.320372	0.258888	5.72873	0.115	2.41683	0.687551	1.72928	0.11645	0.773516	0.312067	1.66865	0.450206	0.377931	0.7912
173	2019	0.350314	0.128371	0.070328	0.151616	0	2.65	0.196113	0.637121	0.345983	0.274177	5.9553	0.101	2.47706	0.660259	1.8168	0.172728	0.655278	0.320668	1.81971	0.514228	0.378289	0.7956
173	2020	0.355321	0.126956	0.072034	0.156332	0.0238	3.27	0.195652	0.644315	0.329667	0.252668	4.15804	0.062	2.48106	0.657065	1.824	0.193444	0.679019	0.330477	1.98472	0.581437	0.458003	0.826
173	2021	0.369513	0.13331	0.076265	0.159938	0.0006	1.74	0.215132	0.621125	0.35325	0.280111	4.62136	0.082	2.5166	0.670479	1.84612	0.209208	0.691541	0.424798	2.03272	0.643421	0.104332	0.8316
173	2022	0.376766	0.138489	0.074914	0.163363	0.0198	1.54	0.226019	0.63074	0.335236	0.268032	4.57336	0.051	2.47683	0.665694	1.81114	0.237282	0.705287	0.433816	2.08072	0.687707	0.156743	0.8327
174	2017	0.164946	0.054707	0.053661	0.056578	0	3.28	0.317335	0.447533	0.229906	0.183306	2.58228	0.133	2.20249	0.708437	1.49405	0.05844	1.06696	0.132736	0.622407	0.22928	0.007981	0.6567
174	2018	0.166135	0.058068	0.047735	0.060331	0	2.23	0.285716	0.464319	0.224027	0.165954	2.60085	0.07	2.19652	0.708439	1.48808	0.06899	0.886161	0.133605	0.697183	0.290819	0.008137	0.6715
174	2019	0.170768	0.061754	0.046908	0.062106	0	2.34	0.284691	0.484696	0.250756	0.195953	2.78067	0.122	2.21035	0.699087	1.51126	0.067378	0.95444	0.134803	0.720811	0.318408	0.009152	0.6791
174	2020	0.177475	0.063451	0.047536	0.066488	0.008	2.5	0.288127	0.487072	0.228477	0.175642	2.61449	0.097	2.20538	0.700968	1.50441	0.064034	1.01715	0.133326	0.813812	0.354234	0.010167	0.7126
174	2021	0.182483	0.06825	0.045173	0.06906	0.0029	1.8	0.296993	0.487144	0.24031	0.189498	2.98434	0.033	2.20486	0.700877	1.50398	0.067165	1.06203	0.660198	0.841885	0.374307	0.00993	0.7204
174	2022	0.183998	0.070479	0.042454	0.071064	0.0085	1.84	0.306826	0.483953	0.239224	0.189923	3.0177	-0.15	2.19638	0.700849	1.49553	0.058228	1.05162	0.661646	0.893635	0.396121	0.01105	0.7247
175	2017	0.202018	0.049284	0.066646	0.086088	0	3.83	0.210637	0.41448	0.227981	0.18073	2.26114	0.138	2.02142	0.679864	1.34156	0.09222	1.1232	0.466454	0.80062	0.220486	0.032364	0.62
175	2018	0.188745	0.052761	0.048193	0.087791	0	2.72	0.182444	0.476563	0.2139	0.177432	2.29715	0.101	2.11483	0.694808	1.42002	0.104474	1.04804	0.466454	0.829208	0.305882	0.034183	0.629
175	2019	0.189252	0.05386	0.04587	0.089522	0	3.1	0.16583	0.538245	0.236573	0.202208	2.56302	0.112	2.22708	0.692202	1.53488	0.106003	1.11362	0.590322	0.897212	0.350519	0.035464	0.6381
175	2020	0.199045	0.056841	0.046834	0.09537	0.0036	2.89	0.168759	0.541248	0.210649	0.177357	2.58744	0.082	2.22696	0.692291	1.53467	0.113265	1.17613	0.487906	1.02765	0.40367	0.040025	0.6437
175	2021	0.213203	0.061283	0.052307	0.099613	0.0002	2.3	0.174802	0.54536	0.224979	0.193044	2.99635	0.091	2.23936	0.691555	1.54781	0.138994	1.23728	0.489654	1.05369	0.448582	0.038847	0.652
175	2022	0.219542	0.063282	0.052212	0.104047	0.007	1.71	0.181335	0.546838	0.22338	0.192553	3.01944	0.079	2.24319	0.691337	1.55185	0.138897	1.22587	0.487439	1.13328	0.484752	0.043056	0.6558
176	2017	0.144619	0.048699	0.041973	0.053947	0	3.8	0.181166	0.548199	0.179482	0.130449	1.73259	0.146	2.28845	0.703611	1.58484	0.103733	0.750779	0.612011	0.556388	0.143125	0.043223	0.5246
176	2018	0.147773	0.049556	0.041451	0.056766	0	3.5	0.141509	0.563626	0.142928	0.0934155	1.79638	0.103	2.23999	0.699403	1.54059	0.091344	0.607265	0.184266	0.604091	0.166792	0.043606	0.5361
176	2019	0.136019	0.044338	0.04028	0.051401	0	3.65	0.124206	0.610401	0.167099	0.119372	2.14701	0.118	2.28794	0.680501	1.60744	0.109195	0.574166	0.506085	0.647429	0.198118	0.048268	0.5493
176	2020	0.149976	0.056323	0.040952	0.0527	0.0048	3.49	0.125611	0.616391	0.153041	0.107287	2.26638	0.094	2.28323	0.68085	1.60238	0.087185	0.607504	0.506085	0.730738	0.22389	0.053448	0.5427
176	2021	0.15407	0.058153	0.041088	0.05483	0	3.54	0.130646	0.619594	0.160447	0.11627	2.57743	0.095	2.2944	0.67923	1.61517	0.097089	0.621537	0.659862	0.743725	0.25121	0.051897	0.5523
176	2022	0.153949	0.060925	0.036355	0.05667	0.0036	2.86	0.135679	0.620707	0.158716	0.115987	2.61615	0.097	2.29678	0.679012	1.61777	0.118928	0.623239	0.654863	0.756712	0.273574	0.056916	0.5578
177	2017	0.145251	0.044726	0.062367	0.038158	0	3.48	0.196105	0.564054	0.239938	0.197029	2.19178	0.136	2.35325	0.761565	1.59169	0.049222	0.914452	0.518634	0.419033	0.17866	0.011125	0.5721
177	2018	0.120129	0.041929	0.039148	0.039052	0	3.55	0.240966	0.51597	0.195015	0.151319	2.24091	0.106	2.24756	0.74574	1.50182	0.060492	0.854687	0.533951	0.479001	0.225483	0.012128	0.58
177	2019	0.131387	0.050256	0.040659	0.040472	0	2.5	0.193378	0.603129	0.236412	0.196591	2.68158	0.113	2.37265	0.699794	1.67286	0.087266	0.81424	0.538323	0.525839	0.252281	0.013058	0.592
177	2020	0.134436	0.055271	0.037706	0.041459	0.0156	1.89	0.195582	0.604428	0.215331	0.17686	2.94378	0.088	2.37083	0.706318	1.66451	0.104274	0.845673	0.549042	0.614115	0.277317	0.014604	0.6066
177	2021	0.144223	0.059283	0.042172	0.042768	0	1.36	0.201997	0.60534	0.226313	0.189292	3.37526	0.105	2.37576	0.705586	1.67018	0.138993	0.870792	0.568263	0.645389	0.305338	0.014227	0.616
177	2022	0.147386	0.063828	0.041898	0.04166	0.0054	1.28	0.208808	0.603492	0.225425	0.18961	3.4401	0.132	2.37285	0.707019	1.66583	0.156339	0.871173	0.55988	0.686648	0.323947	0.015628	0.5487
178	2017	0.124086	0.042777	0.043989	0.03732	0	3.1	0.166861	0.57525	0.221462	0.17918	2.00438	0.144	2.31255	0.691152	1.6214	0.024704	0.782238	0.212034	0.511125	0.187624	0.044483	0.5163
178	2018	0.125109	0.044705	0.041885	0.038518	0	2.76	0.167758	0.594462	0.265468	0.229316	2.12115	0.106	2.32426	0.694536	1.62972	0.029749	0.729954	0.22417	0.532507	0.221653	0.046363	0.5315
178	2019	0.127142	0.04693	0.041615	0.038597	0	2.5	0.151349	0.634098	0.280564	0.243758	2.42198	0.097	2.36036	0.668127	1.69224	0.03639	0.828407	0.178396	0.580217	0.251987	0.045485	0.5445
178	2020	0.127639	0.047784	0.039835	0.04002	0.0082	3.11	0.15441	0.63415	0.25377	0.217827	2.52953	0.096	2.3603	0.67121	1.68909	0.041959	0.886711	0.178276	0.670061	0.277662	0.052046	0.5622
178	2021	0.135718	0.049356	0.043749	0.042613	0	3.72	0.159064	0.637911	0.268251	0.233904	2.90774	0.087	2.36792	0.668915	1.69901	0.047072	0.887775	0.308968	0.714159	0.308108	0.086761	0.572
178	2022	0.136088	0.049792	0.042033	0.044263	0.002	4.33	0.164668	0.638036	0.267086	0.233918	2.9453	0.024	2.36816	0.669125	1.69904	0.059071	0.874095	0.292338	0.76065	0.33254	0.089297	0.577
179	2017	0.113752	0.022521	0.049166	0.042064	0	3.76	0.071533	0.775083	0.17593	0.131077	1.43127	0.149	2.32175	0.553812	1.76793	0.01312	0.293543	0.341486	1.03525	0.211176	0.002555	0.4802
179	2018	0.109271	0.02609	0.039096	0.044085	0	2.05	0.057858	0.776317	0.165072	0.114071	1.45953	0.102	2.30649	0.558467	1.74802	0.012562	0.245668	0.349819	1.1431	0.264706	0.002532	0.492
179	2019	0.114049	0.025314	0.042701	0.046034	0	2.9	0.049395	0.795906	0.135496	0.0995222	1.5473	0.078	2.33366	0.524657	1.809	0.019383	0.202751	0.427899	1.41403	0.305917	0.00268	0.5048
179	2020	0.106348	0.024894	0.034355	0.047098	0.0005	3.6	0.049664	0.799109	0.124699	0.0902141	1.20563	0.06	2.32664	0.524702	1.80194	0.018249	0.224856	0.433152	1.64494	0.348386	0.003026	0.5165
179	2021	0.115851	0.028611	0.037028	0.050213	0.0072	2.99	0.051641	0.801638	0.131604	0.0982495	1.26413	-0.2	2.33898	0.521037	1.81795	0.022155	0.197156	0.457246	1.80354	0.374405	0.000352	0.524
179	2022	0.11533	0.028115	0.035855	0.051359	0.0071	3.7	0.053567	0.803077	0.130429	0.0982061	1.29476	-0.157	2.34062	0.519445	1.82117	0.030891	0.177006	0.456703	1.97535	0.387443	0.000167	0.5299
180	2017	0.103128	0.029501	0.037368	0.03626	0	3.56	0.192361	0.588916	0.221239	0.188456	1.61611	0.14	2.17256	0.694647	1.47792	0.033139	0.851694	0.521284	0.56809	0.137787	0.005988	0.5012
180	2018	0.105874	0.03232	0.036168	0.037386	0	2.86	0.14783	0.630971	0.203817	0.177609	1.59241	0.103	2.18425	0.67768	1.50657	0.044467	0.794326	0.522294	0.606939	0.185774	0.006076	0.5018
180	2019	0.10725	0.03354	0.036711	0.036999	0	2.4	0.144261	0.644177	0.222295	0.189623	1.56837	0.079	2.23429	0.683646	1.55065	0.082445	1.01938	0.51988	0.704734	0.216913	0.006723	0.5293
180	2020	0.109975	0.037709	0.035318	0.036947	0.006	2.2	0.146644	0.643909	0.197181	0.165376	1.71793	0.091	2.23263	0.692071	1.54056	0.098141	1.07161	0.478874	0.83083	0.246336	0.007745	0.5043
180	2021	0.124304	0.042189	0.040238	0.041877	0.0003	1.2	0.151362	0.646944	0.209421	0.178931	1.98955	0.09	2.24006	0.689786	1.55028	0.108847	1.11354	0.404778	0.901685	0.274946	0.007776	0.5124
180	2022	0.127925	0.043177	0.039162	0.045586	0.0038	1.4	0.156363	0.647611	0.208787	0.17943	2.02584	0.125	2.24202	0.690045	1.55198	0.119553	1.1618	0.329115	0.997547	0.266263	0.008747	0.5205
181	2017	0.126098	0.039132	0.052449	0.034517	0	3.47	0.13789	0.622581	0.224489	0.183852	2.11281	0.129	2.50739	0.690556	1.81683	0.120537	1.03952	0.098414	0.571424	0.16573	0.21504	0.538
181	2018	0.117137	0.041161	0.040575	0.035401	0	3.26	0.133912	0.64803	0.230902	0.190608	2.14498	0.109	2.49364	0.673405	1.82023	0.130554	0.967756	0.112207	0.58037	0.208224	0.217644	0.5488
181	2019	0.12251	0.043124	0.041668	0.037717	0	2.31	0.123329	0.663581	0.225085	0.183081	2.28794	0.115	2.47842	0.649716	1.82871	0.133013	0.739583	0.080862	0.682072	0.236142	0.264286	0.5604
181	2020	0.121101	0.043692	0.039097	0.038312	0.0038	2.61	0.125158	0.668786	0.203776	0.163288	1.83205	0.085	2.4704	0.649042	1.82136	0.135117	0.772291	0.459172	0.779012	0.261428	0.300454	0.5818
181	2021	0.130088	0.047722	0.042844	0.039522	0	2.22	0.129835	0.671696	0.213794	0.174772	2.10813	0.096	2.4755	0.646873	1.82862	0.165072	0.788569	0.471749	0.799777	0.287097	0.303327	0.5904
181	2022	0.133161	0.049897	0.042987	0.040278	0.0105	2.03	0.134485	0.670748	0.21329	0.175525	2.13738	0.13	2.47384	0.647836	1.82601	0.173028	0.783256	0.436924	0.850418	0.304962	0.344092	0.5953
182	2017	0.101259	0.029212	0.039441	0.032606	0	4.5	0.157701	0.653918	0.17781	0.129515	1.19168	0.129	2.28114	0.686379	1.59476	0.055474	0.72262	0.4745	0.718226	0.119938	0.045385	0.4825
182	2018	0.107366	0.034141	0.038996	0.034228	0	2.3	0.14426	0.663193	0.162296	0.117565	1.30025	0.095	2.28039	0.684688	1.5957	0.071395	0.674745	0.4862	0.749362	0.151473	0.045591	0.4969
182	2019	0.11184	0.035528	0.039765	0.036547	0	2.64	0.142096	0.677348	0.144563	0.107483	1.38888	0.1	2.25138	0.644553	1.60683	0.088773	0.601473	0.4867	0.771559	0.175621	0.052672	0.509
182	2020	0.111985	0.039229	0.037659	0.035098	0.0043	2.05	0.142956	0.680916	0.131446	0.0959231	1.38099	0.085	2.24256	0.645811	1.59675	0.101956	0.647953	0.493639	0.859151	0.202004	0.06004	0.4694
182	2021	0.120583	0.042426	0.041575	0.036582	0	1.27	0.148168	0.681463	0.13833	0.104001	1.61519	0.021	2.25118	0.645259	1.60592	0.127295	0.664983	0.500297	0.903728	0.220157	0.059315	0.4791
182	2022	0.131597	0.045135	0.048884	0.037579	0.0023	0.49	0.153083	0.680197	0.137071	0.103918	1.64661	0.09	2.25041	0.646577	1.60383	0.172221	0.663713	0.520083	0.95654	0.238083	0.06696	0.4858
183	2017	0.102796	0.028128	0.0393	0.035368	0	4.23	0.067865	0.784863	0.148906	0.0884943	1.2513	0.142	2.27275	0.542653	1.7301	0.004454	0.605824	0.973437	0.734544	0.144636	0.001564	0.4615
183	2018	0.098063	0.030023	0.031243	0.036796	0	3.77	0.066675	0.777329	0.1518	0.094267	1.30836	0.114	2.2605	0.555563	1.70494	0.003568	0.534186	0.580312	0.744148	0.188931	0.001559	0.4775
183	2019	0.103581	0.033046	0.031967	0.038568	0	2.7	0.058802	0.808771	0.159857	0.110873	1.18708	0.106	2.28901	0.505008	1.784	0.006386	0.474901	0.572923	0.791384	0.218893	0.001862	0.4903
183	2020	0.106251	0.036006	0.031165	0.039079	0.004	2.4	0.059088	0.811473	0.145479	0.0985174	1.22761	0.092	2.27651	0.505143	1.77137	0.008629	0.511815	0.569771	0.907974	0.251739	0.002931	0.4718
183	2021	0.115594	0.036389	0.034239	0.044967	0	3.66	0.061362	0.813112	0.152038	0.106622	1.40773	0.121	2.28537	0.502599	1.78277	0.010904	0.549891	0.569044	0.937957	0.279961	0.002749	0.4811
183	2022	0.12125	0.037445	0.033266	0.05054	0.0109	3.21	0.063479	0.812651	0.150835	0.106975	1.41267	0.124	2.2851	0.503664	1.78144	0.024904	0.551173	0.570437	1.03884	0.297937	0.001411	0.4877
184	2017	0.103229	0.033826	0.036295	0.033108	0	4.39	0.182352	0.503312	0.180563	0.130129	1.37187	0.071	2.2414	0.7209	1.5205	0.057868	1.10084	0.712219	0.630559	0.151322	0.018883	0.4731
184	2018	0.107648	0.037569	0.035055	0.035023	0	2.94	0.202469	0.554443	0.229673	0.187687	1.41425	0.149	2.28432	0.711098	1.57323	0.066767	1.01161	0.736334	0.644087	0.195165	0.019737	0.4811
184	2019	0.114727	0.039215	0.036285	0.039227	0	2.73	0.173922	0.58875	0.24672	0.197025	1.50371	0.105	2.27581	0.681202	1.59461	0.077318	0.759008	0.744373	0.712018	0.21978	0.020861	0.4925
184	2020	0.116279	0.042511	0.034815	0.038954	0.0076	2.3	0.177674	0.590065	0.222003	0.173514	1.6374	0.086	2.26703	0.681837	1.58519	0.089026	0.783198	0.735433	0.795162	0.248602	0.023577	0.4695
184	2021	0.122324	0.043994	0.037903	0.040428	0	2.58	0.183373	0.593668	0.234518	0.188103	1.87171	0.042	2.27407	0.680438	1.59363	0.104793	0.806222	0.738583	0.831305	0.27567	0.041106	0.4776
184	2022	0.125038	0.046501	0.037105	0.041431	0.0062	1.79	0.189621	0.59385	0.232961	0.188193	1.92061	0.061	2.27365	0.680465	1.59318	0.103809	0.795469	0.744882	0.914733	0.339602	0.072309	0.485
185	2017	0.520311	0.233429	0.095651	0.19123	0	2.4	0.233789	0.673439	0.424914	0.288558	6.48526	0.057	2.53214	0.635632	1.89651	0.449982	0.394332	0.307207	1.5492	0.581292	0.303176	0.7693
185	2018	0.50036	0.230473	0.078264	0.191623	0	1.9	0.21334	0.696277	0.424558	0.290234	6.06482	0.082	2.5572	0.616978	1.94022	0.429534	0.38007	0.317081	1.73953	0.586422	0.288852	0.8638
185	2019	0.501875	0.230108	0.076866	0.194899	0	2.15	0.186727	0.735689	0.437943	0.337481	5.91669	0.165	2.59252	0.581093	2.01143	0.423276	0.381318	0.310232	1.95335	0.593082	0.304678	0.8646
185	2020	0.506696	0.227724	0.067253	0.211719	0.092	2.53	0.172225	0.770466	0.475699	0.370216	4.54576	0.1	2.58475	0.542358	2.04239	0.379502	0.36326	0.318708	2.13979	0.629369	0.292366	0.8619
185	2021	0.52347	0.234475	0.068991	0.220004	0.098	2.22	0.17132	0.771356	0.465542	0.367798	4.91872	0.117	2.599	0.541968	2.05703	0.382643	0.382336	0.32755	2.1337	0.686462	0.29882	0.8646
185	2022	0.525059	0.232068	0.06733	0.225661	4.0161	1.91	0.168785	0.776524	0.479501	0.386675	4.90672	-0.021	2.59301	0.534277	2.05873	0.379639	0.383734	0.335447	2.35387	0.739485	0.305751	0.8648
186	2017	0.130579	0.041225	0.043977	0.045377	0	2.43	0.257676	0.526727	0.18409	0.134009	2.3073	-0.013	2.31524	0.717755	1.59748	0.132977	0.623044	0.044191	0.700462	0.215821	0.002528	0.5549
186	2018	0.133384	0.043371	0.045018	0.044996	0	2.3	0.22948	0.558921	0.200191	0.153439	2.45573	0.065	2.34276	0.707727	1.63504	0.116091	0.610494	0.044129	0.711604	0.21276	0.00326	0.5649
186	2019	0.133356	0.044167	0.045222	0.043967	0	2.11	0.199919	0.613147	0.217548	0.174236	1.49996	0.036	2.37573	0.681684	1.69404	0.13839	0.632807	0.26303	0.842623	0.237389	0.003413	0.5739
186	2020	0.131169	0.047158	0.037765	0.046247	0.001	2.45	0.196361	0.611651	0.18356	0.14037	1.45232	0.028	2.29982	0.678458	1.62136	0.137517	0.673922	0.26241	0.973282	0.254902	0.008337	0.5733
186	2021	0.139227	0.0508	0.039655	0.048772	0	2.51	0.206215	0.628464	0.187003	0.14354	1.58643	0.022	2.31525	0.67022	1.64503	0.141627	0.748022	0.113425	0.964684	0.275964	0.003568	0.5813
186	2022	0.134759	0.051071	0.035438	0.048249	0.0453	2.57	0.195522	0.632374	0.186343	0.143572	1.57444	-0.197	2.35807	0.674075	1.684	0.126604	0.711269	0.115317	0.956085	0.293428	0.002556	0.5854
187	2017	0.426817	0.278744	0.083371	0.064702	0	2.2	0.499262	0.424046	0.490835	0.357526	4.80208	0.238	1.94567	0.682594	1.26308	1.24385	0.70454	0.627208	1.82511	1.06437	0.023249	0.9974
187	2018	0.433416	0.27747	0.089532	0.066414	0	2.3	0.456075	0.459693	0.505493	0.386267	4.60661	0.206	2.05533	0.690435	1.36489	1.23853	0.699728	0.652155	1.99333	1.11209	0.023726	0.9975
187	2019	0.439386	0.286239	0.088162	0.064984	0	2.18	0.423367	0.510888	0.479437	0.403117	6.40153	0.188	2.15565	0.693596	1.46205	1.10512	0.63975	0.672791	2.07963	0.967514	0.022794	0.9952
187	2020	0.431378	0.26678	0.094258	0.07034	0.0475	2.49	0.406043	0.527218	0.493005	0.414874	4.51882	0.082	2.20133	0.692837	1.50849	1.09941	0.60808	0.676537	2.28015	0.937427	0.023945	0.9932
187	2021	0.435911	0.269889	0.095419	0.070603	0.0128	2.24	0.404853	0.529945	0.483016	0.407428	4.89593	0.037	2.21216	0.69202	1.52014	1.15408	0.587544	0.890128	2.41034	0.99683	0.025056	1
187	2022	0.437888	0.27063	0.087973	0.079286	0.6357	2	0.394475	0.541158	0.485295	0.406026	4.89724	0.084	2.23061	0.690214	1.5404	1.13431	0.621657	0.888868	2.54052	1.15516	0.025565	1
188	2017	0.387081	0.125068	0.077911	0.184101	0	2.26	0.498813	0.400621	0.372018	0.285958	6.39049	0.196	1.99474	0.717822	1.27692	1.11729	0.961182	0.097192	1.7572	0.810084	0.131976	0.8937
188	2018	0.37643	0.126839	0.073436	0.176155	0	2.25	0.476019	0.436575	0.401244	0.323275	5.99939	0.207	2.04638	0.728905	1.31748	1.11904	1.00204	0.106405	1.77821	0.844882	0.117679	0.9008
188	2019	0.37393	0.128848	0.071324	0.173758	0	2.29	0.453348	0.466308	0.430119	0.349673	4.70427	0.061	2.09235	0.69524	1.39711	0.847451	0.826337	0.143864	1.82087	0.842105	0.126851	0.9072
188	2020	0.351696	0.117096	0.062754	0.171846	0.0112	2.39	0.429792	0.46024	0.390582	0.312706	3.51286	0.131	2.15464	0.698522	1.45611	0.781955	0.790634	0.15144	2.21894	0.762835	0.130328	0.9047
188	2021	0.344059	0.122149	0.063039	0.158871	0.0011	2.37	0.445497	0.471838	0.387522	0.307562	3.93784	-0.031	2.14761	0.700808	1.4468	0.853475	0.739806	0.161943	2.24481	0.730405	0.120306	0.9075
188	2022	0.342142	0.125583	0.06284	0.153719	0.1102	2.36	0.40969	0.509511	0.446453	0.376663	3.86145	-0.088	2.20078	0.700184	1.50059	0.754799	0.830592	0.265843	2.46305	0.725161	0.05853	0.9076
189	2017	0.1389	0.045817	0.048272	0.044811	0	2.41	0.338572	0.415105	0.254822	0.192087	3.00125	0.27	2.05652	0.685515	1.371	0.253095	1.11059	0.85636	0.656731	0.234867	0.001067	0.7039
189	2018	0.138693	0.047953	0.045482	0.045257	0	2.46	0.320727	0.42426	0.249129	0.189399	3.08905	0.192	2.06519	0.686608	1.37858	0.221839	1.13393	0.866892	0.774268	0.268366	0.000263	0.7041
189	2019	0.139038	0.049697	0.042759	0.046581	0	2.47	0.228384	0.540024	0.287656	0.229779	3.19552	0.129	2.26839	0.694583	1.57381	0.223164	0.989377	0.839279	0.802756	0.271329	0.000258	0.7044
189	2020	0.12878	0.042319	0.039479	0.046982	0.0025	2.5	0.222404	0.535473	0.259852	0.198944	2.39803	-0.064	2.27456	0.696213	1.57835	0.247789	1	0.843802	0.807614	0.271736	7.6e-05	0.707
189	2021	0.137426	0.046172	0.040855	0.050399	0	2.21	0.220915	0.522273	0.239475	0.187506	2.515	-0.253	2.24297	0.695462	1.54751	0.256444	1.01515	0.443185	0.853475	0.282872	2e-05	0.7074
189	2022	0.127319	0.046376	0.03977	0.041173	0.1306	2.41	0.199784	0.547775	0.231257	0.186828	2.43936	-0.145	2.27469	0.691884	1.58281	0.255508	1.00863	0.412335	0.9283	0.300601	6.2e-05	0.7075
190	2017	0.289209	0.129122	0.083913	0.076173	0	2.35	0.667202	0.292332	0.274889	0.185454	4.33664	0.215	1.48193	0.605372	0.876559	0.46184	1.41259	0.181675	0.974366	0.63881	0.040992	0.9496
190	2018	0.291064	0.130993	0.084147	0.075925	0	2.36	0.655414	0.302766	0.28126	0.191636	4.07691	0.056	1.52258	0.614036	0.908549	0.464255	1.34396	0.244177	1.04133	0.678719	0.015688	0.9498
190	2019	0.289542	0.13619	0.078386	0.074966	0	2.28	0.555088	0.418257	0.331189	0.262603	4.30366	0.054	1.80288	0.683367	1.11951	0.449477	1.32845	0.253638	1.12195	0.665727	0.014711	0.95
190	2020	0.282059	0.131556	0.071514	0.078989	0.0104	2.48	0.513872	0.449841	0.335346	0.269376	3.20559	0.008	1.9197	0.689451	1.23025	0.467202	1.33753	0.214598	1.32719	0.640184	0.013187	0.952
190	2021	0.292568	0.138196	0.074474	0.079898	0.0154	2.4	0.527398	0.435671	0.305543	0.232588	3.39519	0.076	1.88479	0.686071	1.19872	0.505289	1.32458	0.230958	1.33936	0.67376	0.008639	0.9521
190	2022	0.298633	0.140226	0.074324	0.084083	0.156	2.32	0.51595	0.446523	0.305602	0.231944	3.37777	-0.036	1.92696	0.68955	1.23741	0.522728	1.33331	0.241099	1.35154	0.716593	0.018075	0.9522
191	2017	0.18005	0.065312	0.068392	0.046346	0	2.38	0.479319	0.422766	0.254256	0.181117	2.80517	0.169	1.96422	0.688514	1.27571	0.514893	1.12481	0.16659	1.01559	0.373737	0.014681	0.6581
191	2018	0.18304	0.068516	0.067287	0.047237	0	2.37	0.444189	0.44838	0.297301	0.238387	3.00998	0.095	2.04049	0.698489	1.34201	0.507949	1.09101	0.17106	1.06339	0.431078	0.019327	0.665
191	2019	0.186432	0.071525	0.065421	0.049485	0	2.12	0.444172	0.476325	0.245023	0.189634	2.48843	0.083	2.04241	0.70383	1.33858	0.452939	0.878398	0.172968	1.14958	0.4275	0.021076	0.6671
191	2020	0.186619	0.070966	0.063403	0.05225	0.0025	2.36	0.468217	0.460883	0.213689	0.156771	2.24083	0.069	1.96799	0.703499	1.26449	0.446392	0.836649	0.175	1.35726	0.425309	0.020732	0.6763
191	2021	0.195855	0.078242	0.063017	0.054597	0.0015	2.15	0.470249	0.461539	0.203393	0.149452	2.41858	0.014	1.96506	0.698876	1.26618	0.496945	0.985084	0.177226	1.36643	0.434739	0.007843	0.6784
191	2022	0.197717	0.080015	0.06076	0.056942	0.0699	1.94	0.453054	0.472647	0.191174	0.13771	2.43032	-0.008	1.98843	0.698876	1.28955	0.469761	0.99912	0.178375	1.44994	0.464788	0.011664	0.6785
192	2017	0.130433	0.043938	0.040644	0.045851	0	2.41	0.133423	0.604753	0.242974	0.163481	2.16027	0.072	2.44083	0.773042	1.66779	0.122802	0.842634	0.790303	0.664002	0.174851	0.000582	0.4209
192	2018	0.129939	0.045454	0.038521	0.045964	0	2.39	0.119272	0.573178	0.225935	0.156794	2.27847	0.128	2.41462	0.780804	1.63382	0.126194	0.782835	0.794632	0.719375	0.192099	0.000568	0.4301
192	2019	0.132265	0.046348	0.039016	0.046901	0	2.17	0.120974	0.686197	0.220841	0.157565	2.22099	-0.023	2.41282	0.701279	1.71154	0.135108	0.740534	0.774372	0.814985	0.208431	0.001512	0.4396
192	2020	0.127722	0.047041	0.036558	0.044123	0.0028	2.47	0.112809	0.696896	0.223012	0.16264	2.18865	-0.061	2.41873	0.673664	1.74507	0.14353	0.737826	1.32355	0.942909	0.213012	0.002352	0.4546
192	2021	0.142229	0.05051	0.040959	0.050761	0.0011	2.33	0.10258	0.706229	0.226183	0.161181	2.35211	0.191	2.43165	0.665194	1.76646	0.152768	0.888096	0.395545	0.883211	0.224711	0.002441	0.4646
192	2022	0.143344	0.051186	0.037807	0.054351	0.1502	2.19	0.099196	0.736657	0.186332	0.126745	2.36361	-0.096	2.39944	0.629384	1.77005	0.162007	0.927335	0.400151	0.823513	0.238928	0.003213	0.4731
193	2017	0.117906	0.039029	0.042383	0.036494	0	2.44	0.155496	0.517353	0.175786	0.122621	2.34845	0.121	2.20048	0.758674	1.4418	0.046914	0.868443	0.480512	0.394746	0.130597	0.001859	0.419
193	2018	0.117891	0.039665	0.041017	0.037208	0	2.44	0.115749	0.546128	0.197547	0.139977	2.40306	0.018	2.21751	0.754791	1.46272	0.048513	0.831226	0.618605	0.428452	0.171393	0.000551	0.43
193	2019	0.119894	0.040609	0.040045	0.03924	0	2.44	0.103935	0.598931	0.206935	0.155649	2.12862	-0.071	2.23998	0.680364	1.55961	0.060307	0.727598	0.497231	0.486232	0.162592	0.000558	0.4481
193	2020	0.123607	0.042718	0.039595	0.041294	0.0017	2.48	0.086072	0.615143	0.192041	0.13918	2.03852	0.0068	2.22643	0.672222	1.55421	0.060973	0.645803	0.510332	0.570097	0.168751	0.00128	0.4356
193	2021	0.129322	0.046367	0.039773	0.043181	0	2.2	0.085815	0.593155	0.178421	0.128714	2.22027	0.004	2.20407	0.68023	1.52384	0.061879	0.762505	0.505247	0.574975	0.17491	0.001263	0.4506
193	2022	0.128585	0.046779	0.037797	0.044009	0.1137	1.92	0.082675	0.615596	0.196337	0.148317	2.19712	0.063	2.27414	0.672166	1.60198	0.065858	0.796367	0.507112	0.617797	0.189837	0.000501	0.4584
194	2017	0.148161	0.051575	0.043187	0.0534	0	2.38	0.41925	0.501801	0.165768	0.114151	1.96805	0.09	2.04403	0.70722	1.33681	0.16893	0.762484	0.116105	0.709822	0.820628	0.004364	0.4678
194	2018	0.15432	0.055891	0.042871	0.055557	0	2.36	0.402199	0.515328	0.157702	0.107694	2.05674	0.1	2.09001	0.70321	1.3868	0.177287	0.717666	0.154174	0.827139	1.01333	0.003138	0.4776
194	2019	0.158108	0.057485	0.04264	0.057983	0	2.35	0.370817	0.574419	0.170055	0.131145	2.10809	0.108	2.07038	0.691907	1.37847	0.179891	0.987284	0.159246	0.957033	0.625462	0.003069	0.4863
194	2020	0.160035	0.053601	0.039997	0.066437	0.0018	2.48	0.35945	0.567061	0.185804	0.144975	2.39598	0.121	2.10932	0.704015	1.4053	0.178737	0.92796	0.161766	1.07436	0.23759	0.001887	0.5102
194	2021	0.163202	0.057945	0.045645	0.059613	0.0027	2.5	0.372627	0.547059	0.151587	0.114559	2.58456	0.116	2.07037	0.700877	1.36949	0.15277	1.01021	0.167733	0.992466	0.257642	0.002276	0.5191
194	2022	0.205015	0.059283	0.081439	0.064292	0.07	2.56	0.380849	0.548156	0.15277	0.11881	2.43201	-0.149	2.03497	0.701383	1.33358	0.142567	1.03233	0.154147	10.2438	0.283813	0.002991	0.5214
195	2017	0.203048	0.08715	0.069679	0.046218	0	2.36	0.671917	0.299854	0.264565	0.198489	2.85423	0.096	1.43248	0.619102	0.813383	0.88903	1.22492	0.092422	0.996883	0.495122	0.026598	0.6955
195	2018	0.207216	0.088231	0.071049	0.047936	0	2.3	0.645321	0.323092	0.260768	0.195982	3.00791	0.031	1.51037	0.635897	0.874475	0.814709	1.22426	0.09942	1.13351	0.528609	0.020532	0.7076
195	2019	0.208001	0.091143	0.067247	0.049611	0	2.3	0.602867	0.366639	0.267644	0.21096	3.7539	0.154	1.63829	0.663926	0.974361	0.649887	1.2032	0.104726	1.33788	0.564103	0.019757	0.7212
195	2020	0.270054	0.151705	0.063074	0.055275	0.0062	2.34	0.619632	0.345575	0.228379	0.168133	2.67174	0.16	1.59172	0.650138	0.94158	0.588137	1.1426	0.120546	1.618	0.592066	0.016977	0.728
195	2021	0.217878	0.093216	0.068742	0.055919	0	2.34	0.59307	0.366233	0.223135	0.160744	2.97894	0.218	1.65894	0.662657	0.996286	0.613046	1.26838	0.125439	1.62662	0.628571	0.020114	0.729
195	2022	0.216269	0.096839	0.063898	0.055532	0.0941	2.35	0.563892	0.380598	0.224032	0.161522	2.99873	0.088	1.7501	0.669782	1.08031	0.572274	1.43536	0.131289	1.68363	0.669841	0.026628	0.7291
196	2017	0.105787	0.032354	0.039769	0.033664	0	2.45	0.205797	0.624012	0.156797	0.116093	1.54912	0.24	2.26644	0.670327	1.59612	0.123106	0.676807	0.116383	0.914457	0.150364	0.00183	0.4591
196	2018	0.103243	0.03422	0.035845	0.033179	0	2.27	0.188461	0.613517	0.160078	0.120484	1.63137	-0.015	2.26622	0.672469	1.59375	0.122367	0.64004	0.116888	1.05486	0.192336	0.001522	0.4759
196	2019	0.106673	0.036185	0.035833	0.034656	0	2.26	0.169915	0.672928	0.211034	0.174538	1.68831	0.04	2.28509	0.641615	1.64348	0.101905	0.621149	0.117606	1.13911	0.192491	0.001066	0.491
196	2020	0.107702	0.038199	0.034144	0.035359	0.0017	2.36	0.164553	0.698135	0.22996	0.195726	1.53351	0.001	2.30526	0.62601	1.67925	0.081572	0.615728	0.118378	1.31486	0.209345	0.000628	0.5158
196	2021	0.114138	0.041454	0.035962	0.036722	0	2.46	0.17054	0.703795	0.196672	0.164903	1.5766	-0.148	2.29635	0.626561	1.66979	0.092974	0.631207	0.119149	1.34158	0.226199	0.000607	0.5238
196	2022	0.112694	0.041422	0.034823	0.036449	0.0214	2.56	0.17257	0.711563	0.20129	0.16766	1.56213	-0.11	2.24496	0.613803	1.63115	0.083469	0.624713	0.119973	1.49327	0.24307	0.000425	0.5268
197	2017	0.085938	0.026883	0.029774	0.029282	0	2.38	0.485842	0.456654	0.166014	0.116382	1.9231	0.17	1.82719	0.722407	1.10478	0.232747	1.1187	0.078754	0.479256	0.14876	0.001764	0.5506
197	2018	0.08976	0.029103	0.03014	0.030517	0	2.34	0.447192	0.491975	0.181389	0.130314	1.99757	0.166	1.94721	0.714227	1.23298	0.193179	1.07077	0.101215	0.462229	0.171348	0.001656	0.5515
197	2019	0.094061	0.031268	0.029385	0.033407	0	2.34	0.409359	0.541455	0.162135	0.117207	1.3976	0.151	1.98571	0.71234	1.27337	0.155426	0.768107	0.102875	0.480774	0.170868	0.001334	0.552
197	2020	0.092753	0.026891	0.029801	0.036061	0.0006	2.33	0.344156	0.611989	0.153078	0.114051	1.51848	0.14	2.00434	0.688429	1.31591	0.149996	0.733778	0.103051	0.603104	0.181546	0.000391	0.5712
197	2021	0.098769	0.030614	0.032551	0.035604	0	2.28	0.346574	0.612934	0.161069	0.12062	1.64788	0.169	1.99085	0.686155	1.3047	0.157762	0.812671	0.103122	0.631038	0.2	0.000635	0.5756
197	2022	0.098949	0.03008	0.032123	0.036746	0.0155	2.27	0.251004	0.698339	0.147772	0.115912	1.61217	-0.062	2.09507	0.628267	1.4668	0.122449	0.762601	0.101173	0.744338	0.210695	0.000526	0.5786
198	2017	0.108083	0.036076	0.040322	0.031684	0	2.44	0.402118	0.518443	0.199596	0.146988	1.89436	0.193	2.07056	0.708604	1.36196	0.274781	0.805941	0.677444	1.07639	0.158981	0.006537	0.4394
198	2018	0.108779	0.037422	0.039033	0.032324	0	2.3	0.395	0.528227	0.190773	0.144383	1.99228	0.075	2.06632	0.706427	1.3599	0.268028	0.752159	0.638641	1.14728	0.19008	0.005079	0.4525
198	2019	0.106288	0.033812	0.038618	0.033858	0	2.28	0.342303	0.604739	0.194312	0.16035	1.19021	0.193	2.09563	0.680649	1.41498	0.279568	0.63337	0.634797	1.24641	0.145845	0.005021	0.465
198	2020	0.110204	0.036514	0.036451	0.037238	0.0005	2.6	0.290895	0.648178	0.175965	0.143363	1.18482	0.051	2.14688	0.662471	1.48441	0.265663	0.634565	0.655181	1.42088	0.202592	0.005346	0.485
198	2021	0.115963	0.040528	0.039694	0.035741	0	2.57	0.348649	0.591635	0.19662	0.162011	1.26568	0.089	2.07222	0.689666	1.38255	0.240544	0.704673	0.301199	1.30622	0.228763	0.008108	0.4975
198	2022	0.113383	0.041619	0.035108	0.036656	0.0144	2.54	0.335858	0.600055	0.210783	0.182523	1.21213	-0.293	2.11677	0.684595	1.43217	0.188325	0.707604	0.329337	1.35494	0.234331	0.008616	0.5025
199	2017	0.108756	0.033266	0.043456	0.032035	0	2.46	0.246272	0.525024	0.176991	0.110121	2.71305	0.072	2.26575	0.767102	1.49865	0.108367	0.787161	0.11437	0.710953	0.208754	0.003702	0.5161
199	2018	0.108744	0.034588	0.041641	0.032515	0	2.41	0.116172	0.625914	0.167692	0.113033	2.88754	0.043	2.352	0.740556	1.61144	0.102166	0.695547	0.103092	0.742433	0.233667	0.054851	0.5261
199	2019	0.110465	0.035697	0.042502	0.032266	0	2.4	0.162895	0.654276	0.191535	0.139233	1.87049	0.153	2.34548	0.664871	1.68061	0.117501	0.744663	0.09004	0.907964	0.239867	0.002241	0.5361
199	2020	0.109407	0.035765	0.039765	0.033877	0.0015	2.51	0.145934	0.680874	0.222563	0.175052	1.62046	0.126	2.36823	0.64561	1.72262	0.140453	0.792445	0.078729	0.995434	0.260562	0.001027	0.5416
199	2021	0.118274	0.038763	0.045424	0.034088	0.0012	2.4	0.12773	0.731294	0.18483	0.145038	1.71193	0.378	2.34377	0.596086	1.74768	0.176899	0.879077	0.077078	1.00324	0.277228	0.004604	0.5496
199	2022	0.114182	0.039871	0.039493	0.034818	0.07	2.18	0.145934	0.680874	0.222563	0.175052	1.7206	-0.328	2.36823	0.64561	1.72262	0.175047	0.867759	0.081869	1.0741	0.299443	0.004592	0.5526
200	2017	0.12107	0.042214	0.044326	0.034531	0	2.37	0.365699	0.526956	0.185013	0.146573	1.77162	0.073	2.12078	0.71612	1.40466	0.223878	0.668838	0.153779	0.922473	0.189474	0.010273	0.507
200	2018	0.123309	0.045112	0.044641	0.033556	0	2.38	0.337388	0.529041	0.212741	0.168146	1.86617	0.132	2.1591	0.696828	1.46227	0.264036	0.686189	0.151464	0.986574	0.204966	0.008105	0.52
200	2019	0.124172	0.046575	0.04278	0.034817	0	2.38	0.324897	0.612465	0.192246	0.151497	1.40177	0.1236	2.14564	0.671936	1.4737	0.245319	0.649034	0.162589	1.10369	0.204036	0.008196	0.535
200	2020	0.124821	0.039144	0.042081	0.043597	0.0011	2.48	0.31233	0.61573	0.197719	0.157718	1.21771	0.0811	2.19991	0.677169	1.52274	0.239385	0.656318	0.167793	1.24055	0.231147	0.006618	0.8221
200	2021	0.132602	0.042774	0.046715	0.043113	0.0009	2.48	0.332052	0.590706	0.180607	0.14692	1.34468	0.095	2.14208	0.691104	1.45097	0.266937	0.873482	0.171525	1.23135	0.246903	0.007849	0.8378
200	2022	0.13091	0.0526	0.044111	0.034199	0.0462	2.48	0.326932	0.588118	0.183219	0.145637	1.32604	-0.069	2.14116	0.682887	1.45827	0.271941	0.821984	0.175418	1.22216	0.267255	0.008613	0.563
201	2017	0.340552	0.142061	0.085523	0.112967	0	2.24	0.78026	0.189096	0.331013	0.267099	3.22192	0.1	1.08992	0.48615	0.603766	1.61402	0.940251	0.08572	0.904163	0.832701	0.090669	0.8986
201	2018	0.33576	0.146521	0.081761	0.107479	0	1.4	0.764883	0.200324	0.327358	0.259308	3.37783	0.058	1.14241	0.502118	0.640292	1.62393	0.952987	0.093947	0.9663	0.808621	0.063927	0.9102
201	2019	0.332938	0.153571	0.077186	0.102181	0	1.2	0.711957	0.266275	0.336404	0.291392	3.54104	0.175	1.32357	0.582806	0.740767	1.45918	1.31001	0.10344	1.01242	0.725896	0.068909	0.921
201	2020	0.324367	0.140633	0.077243	0.106491	0.01	2.18	0.708933	0.261774	0.332559	0.277652	3.26812	0.13	1.33864	0.578418	0.76022	1.37343	1.17284	0.107261	1.24594	1.29718	0.058088	0.9215
201	2021	0.33256	0.148048	0.081214	0.103298	0.006	1.55	0.70591	0.257273	0.328714	0.263912	3.64542	0.082	1.35371	0.574031	0.779674	1.40259	1.404	0.113252	1.29731	1.42545	0.062852	0.9224
201	2022	0.335462	0.147869	0.080782	0.106811	0.0787	0.92	0.679676	0.286954	0.322975	0.266141	3.59674	0.008	1.44245	0.602206	0.840243	1.24341	1.40073	0.440002	1.40503	1.48572	0.05138	0.9225
202	2017	0.263095	0.10634	0.078634	0.078121	0	2.3	0.686185	0.255154	0.267488	0.198753	4.01806	0.087	1.40696	0.67603	0.839031	0.749326	1.04562	0.187003	1.0888	1.03765	0.023415	0.8828
202	2018	0.277997	0.118213	0.079676	0.080108	0	2.3	0.674265	0.276621	0.254227	0.187448	4.44171	0.055	1.44672	0.672347	0.856989	0.646327	0.994118	0.162048	1.11113	1.01808	0.022269	0.8835
202	2019	0.265909	0.115798	0.073175	0.076936	0	2.32	0.674265	0.276621	0.254227	0.187448	4.34674	-0.176	1.44672	0.668663	0.856989	0.771183	1.00348	0.205487	1.55462	1.03661	0.022402	0.884
202	2020	0.255352	0.098594	0.077892	0.078867	0.0069	2.5	0.601233	0.373448	0.270832	0.224871	2.96079	0.215	1.66319	0.664979	0.998214	0.698331	1.02235	0.151159	1.75995	0.926236	0.022571	0.8696
202	2021	0.253504	0.104593	0.072602	0.076309	0.0004	2.48	0.609075	0.361829	0.269131	0.224421	3.1588	0.153	1.65707	0.661296	0.995776	0.754451	1.02788	0.263679	1.76013	0.965327	0.018352	0.87
202	2022	0.254517	0.106117	0.071541	0.076858	0.0931	2.46	0.595393	0.374269	0.289798	0.243041	3.25424	-0.007	1.70883	0.667	1.04183	0.77072	1.02772	0.185148	1.87444	1.03685	0.020486	0.8702
203	2017	0.117064	0.032922	0.041108	0.043035	0	2.58	0.465757	0.436756	0.170671	0.132803	2.03752	0.102	1.91739	0.690981	1.2264	0.20749	1.15777	0.319642	0.392915	0.12971	0.000316	0.645
203	2018	0.113658	0.034521	0.037769	0.041367	0	2.42	0.402219	0.478384	0.18102	0.141454	2.16583	0.034	2.03856	0.692979	1.34558	0.193819	1.09686	0.319102	0.391128	0.282609	0.000407	0.653
203	2019	0.114377	0.036071	0.037429	0.040878	0	2.38	0.309753	0.568035	0.172611	0.1426	1.7582	0.062	2.1731	0.69418	1.47892	0.199689	1.16492	0.322504	0.429721	0.278986	0.000182	0.658
203	2020	0.101234	0.027753	0.032215	0.041265	0.0007	2.61	0.298983	0.566131	0.278631	0.254854	1.6143	-0.057	2.16417	0.694305	1.46987	0.165486	1.10177	0.32126	0.50088	0.29222	0.000244	0.6419
203	2021	0.108099	0.030289	0.035242	0.042569	0	2.67	0.294587	0.581069	0.272253	0.247159	1.73885	0.016	2.1883	0.688145	1.50015	0.193575	1.14006	0.337316	0.528039	0.305455	0.000257	0.648
203	2022	0.10802	0.030812	0.033671	0.043537	0.0666	2.73	0.275011	0.595332	0.252144	0.22798	1.72673	0.004	2.19911	0.682667	1.51645	0.198937	1.11186	0.352484	0.56253	0.328298	0.000314	0.6481
204	2017	0.092757	0.027947	0.034606	0.030204	0	2.31	0.435424	0.451652	0.137866	0.105194	1.77614	0.122	1.91804	0.716457	1.20158	0.212947	1.32623	0.381414	0.530461	0.155152	0.000331	0.5108
204	2018	0.093639	0.028546	0.034836	0.030256	0	2.64	0.311038	0.543509	0.14198	0.101936	1.80952	0.123	2.08708	0.71441	1.37267	0.159642	1.29808	0.387502	0.53091	0.17305	0.000293	0.5118
204	2019	0.094131	0.027992	0.032697	0.033442	0	2.31	0.23159	0.654325	0.133502	0.0984754	1.67772	0.137	2.15411	0.655111	1.499	0.155008	0.747076	0.228333	0.55824	0.190948	0.0004	0.5123
204	2020	0.087724	0.024252	0.029787	0.033685	0.0008	2.92	0.213328	0.644324	0.141472	0.109601	1.60717	0.025	2.22487	0.66246	1.56241	0.091934	0.690062	0.234355	0.586687	0.197017	0.000509	0.5065
204	2021	0.094504	0.027617	0.031222	0.035665	0	2.25	0.208383	0.665403	0.152689	0.117647	1.75386	-0.191	2.22642	0.649059	1.57736	0.083057	0.677425	0.40054	0.598748	0.203086	0.000762	0.5152
204	2022	0.093462	0.028238	0.028874	0.036351	0.006	1.58	0.203832	0.6783	0.157996	0.120227	1.73785	-0.235	2.23846	0.636141	1.60232	0.071916	0.638109	0.378915	0.624614	0.220847	0.001184	0.5193
205	2017	0.103223	0.030941	0.043744	0.028538	0	2.47	0.326716	0.573354	0.115952	0.0848434	1.52311	0.063	2.13049	0.696332	1.43415	0.165804	0.91861	0.199362	0.910265	0.192691	0.001874	0.412
205	2018	0.101308	0.031491	0.041343	0.028473	0	2.47	0.253666	0.611439	0.110697	0.0823125	1.50286	0.108	2.22914	0.678434	1.55071	0.12737	0.858832	0.203218	0.93398	0.199336	0.002394	0.4224
205	2019	0.10649	0.033361	0.040493	0.032636	0	2.46	0.25511	0.645049	0.197141	0.167115	1.55575	0.114	2.28247	0.692308	1.59016	0.119172	0.61739	0.074974	0.952356	0.20598	0.002838	0.4292
205	2020	0.106939	0.033033	0.038017	0.035888	0	3.5	0.258043	0.635722	0.175823	0.14719	1.31518	0.055	2.25116	0.67529	1.57587	0.117772	0.627823	0.075862	1.04589	0.201912	0.001512	0.4377
205	2021	0.112895	0.036384	0.042637	0.033875	0	3.5	0.252754	0.639518	0.167301	0.138345	1.45851	0.045	2.21812	0.67449	1.54363	0.116649	0.686027	0.076215	0.989823	0.20596	0.001888	0.4455
205	2022	0.115274	0.036736	0.046351	0.032187	0.0599	3.5	0.228846	0.65476	0.184589	0.149064	1.46534	0.053	2.27451	0.699341	1.57517	0.119921	0.669356	0.092081	0.986012	0.238861	0.003935	0.4504
206	2017	0.219658	0.057197	0.059551	0.10291	0	2.63	0.117741	0.586024	0.317106	0.230283	3.08131	0.126	2.49889	0.723625	1.77526	0.147103	0.756211	0.265756	2.54209	0.310436	0.032536	0.6135
206	2018	0.226351	0.060384	0.061993	0.103973	0	2.71	0.097398	0.614794	0.34138	0.262028	2.97856	0.118	2.51994	0.705945	1.814	0.183463	0.515059	0.268669	2.9929	0.345006	0.042065	0.4861
206	2019	0.234243	0.058335	0.060187	0.115721	0	2.7	0.086574	0.622418	0.325244	0.254047	2.99034	0.099	2.48719	0.69999	1.78719	0.165917	0.353776	0.27913	3.09837	0.382353	0.010171	0.637
206	2020	0.246131	0.058357	0.058283	0.129491	0.0055	3.1	0.085551	0.630221	0.346921	0.276244	2.29758	-0.025	2.51108	0.680176	1.8309	0.208633	0.348844	0.29195	3.35777	0.422049	0.014443	0.689
206	2021	0.265564	0.064426	0.064223	0.136914	0	2.8	0.089899	0.651741	0.377496	0.304006	2.43457	0.031	2.56637	0.680649	1.88572	0.240562	0.361656	0.306688	3.44866	0.462422	0.016463	0.6979
206	2022	0.270561	0.065353	0.061631	0.143577	0.0016	2.5	0.106425	0.688203	0.337671	0.276723	2.37257	-0.178	2.59299	0.652136	1.94085	0.289377	0.344438	0.289026	3.80918	0.520936	0.022264	0.7036
207	2017	0.159658	0.053735	0.049728	0.056196	0	2.51	0.245565	0.424556	0.245195	0.18345	2.8891	0.153	2.11994	0.719442	1.4005	0.062504	1.37811	0.249432	0.892528	0.268992	0.057071	0.6401
207	2018	0.162845	0.055397	0.049581	0.057868	0	2.81	0.230933	0.40193	0.224443	0.166166	3.05735	0.154	2.03422	0.710528	1.3237	0.056683	1.28708	0.255989	0.962181	0.330256	0.062637	0.6474
207	2019	0.165405	0.056049	0.049245	0.060111	0	3.16	0.197189	0.415109	0.243386	0.189354	3.0935	0.096	2.04087	0.707795	1.33308	0.070045	1.14705	0.260752	1.02902	0.369036	0.007433	0.6542
207	2020	0.164044	0.054276	0.043611	0.066158	0.0022	3.6	0.199192	0.470882	0.253556	0.209155	2.81942	-0.01	2.14176	0.704572	1.43719	0.071804	1.03892	0.268006	1.1707	0.4186	0.004914	0.6993
207	2021	0.1753	0.056242	0.047902	0.071156	0	3.12	0.226508	0.510797	0.230077	0.186067	2.92231	-0.085	2.22637	0.717546	1.50882	0.11564	0.839727	0.265953	1.35408	0.44005	0.004844	0.7033
207	2022	0.181346	0.057432	0.048585	0.075329	0.0001	2.64	0.234881	0.525839	0.2283	0.187563	2.79828	-0.07	2.25961	0.72487	1.53474	0.096244	0.843949	0.272211	1.5001	0.485607	0.004843	0.7058
208	2017	0.155469	0.046383	0.041317	0.06777	0	2.4	0.172799	0.620185	0.22043	0.182504	1.83513	0.048	2.43954	0.711983	1.72756	0.034437	0.908803	0.141929	1.04918	0.196255	0.000685	0.4891
208	2018	0.16833	0.047562	0.042934	0.077835	0	2.8	0.118597	0.661233	0.212718	0.173016	1.91546	0.146	2.4439	0.687608	1.75629	0.036525	0.629359	0.142011	1.24033	0.250558	0.000823	0.5
208	2019	0.170579	0.049816	0.041674	0.07909	0	2.66	0.129639	0.672315	0.201456	0.162299	1.79081	0.093	2.40818	0.677157	1.73102	0.033512	0.415209	0.148018	1.3434	0.299815	0.00096	0.509
208	2020	0.173838	0.04826	0.036799	0.088779	0.0032	3.51	0.128225	0.665341	0.220521	0.179223	1.66051	0.04	2.4168	0.667786	1.74902	0.033803	0.419408	0.156359	1.52797	0.33412	0.000818	0.526
208	2021	0.186595	0.05303	0.037885	0.095679	0	2.58	0.13927	0.680527	0.237967	0.200806	1.74546	-0.043	2.41922	0.647282	1.77193	0.039641	0.403241	0.158791	1.53156	0.386347	0.000894	0.5342
208	2022	0.187585	0.054082	0.038729	0.094774	0.0037	2.82	0.150029	0.679566	0.212454	0.175611	1.69691	0.008	2.3936	0.648987	1.74461	0.039306	0.409651	0.161207	1.58866	0.396118	0.000185	0.541
209	2017	0.100939	0.031804	0.037551	0.031584	0	2.39	0.358905	0.565478	0.158375	0.111774	1.46793	0.138	2.08137	0.704679	1.37669	0.045038	1.88882	0.099132	0.588534	0.141261	0.000266	0.5165
209	2018	0.101163	0.030813	0.0363	0.03405	0	1.93	0.232583	0.696245	0.158762	0.111239	1.54788	0.098	2.19313	0.634312	1.55882	0.049356	0.887111	0.100019	0.844097	0.184943	0.000261	0.5394
209	2019	0.106261	0.03112	0.036215	0.038925	0	2.68	0.19815	0.734218	0.15005	0.106173	1.60933	0.11	2.2069	0.600202	1.6067	0.066451	0.700325	0.100843	1.04798	0.208499	0.000751	0.5298
209	2020	0.107657	0.032655	0.034934	0.040069	0.0004	2.75	0.193412	0.731398	0.134205	0.0959055	0.918465	0.132	2.20685	0.604483	1.60236	0.058529	0.730968	0.10107	1.15122	0.236362	0.000754	0.566
209	2021	0.11909	0.038054	0.039098	0.041939	0	2.38	0.192431	0.741985	0.147454	0.108651	1.01408	0.216	2.24687	0.595966	1.65091	0.059028	1.00844	0.101627	1.06764	0.270141	0.001323	0.5557
209	2022	0.124075	0.040211	0.038013	0.045851	0.0016	2.01	0.208166	0.729975	0.159152	0.119473	1.00609	0.064	2.25885	0.607982	1.65087	0.089317	0.920303	0.102266	1.16602	0.274574	0.000968	0.5558
210	2017	0.132662	0.037776	0.045844	0.049042	0	1.88	0.258742	0.610699	0.211579	0.165563	1.50383	0.088	2.38902	0.783817	1.6052	0.187533	1.80407	0.03953	0.532202	0.265143	0.002789	0.5772
210	2018	0.147106	0.039668	0.04666	0.060778	0	2.06	0.207474	0.63581	0.217048	0.171452	1.55787	0.08	2.45801	0.789854	1.66815	0.264361	1.35983	0.040825	0.621259	0.323596	0.001678	0.586
210	2019	0.151507	0.041136	0.04635	0.064022	0	2.78	0.182428	0.673034	0.19796	0.160049	1.59825	0.09	2.46529	0.752957	1.71233	0.226057	1.04995	0.03698	0.647069	0.376111	0.003722	0.594
210	2020	0.149139	0.041193	0.044455	0.063492	0.0038	2.9	0.204165	0.696497	0.186556	0.16126	1.57722	0.169	2.33634	0.646323	1.69002	0.209977	0.832276	0.03698	0.741371	0.924357	0.004014	0.584
210	2021	0.156967	0.04665	0.047516	0.062802	0	2.1	0.188834	0.694251	0.198983	0.171203	1.71874	0.111	2.37148	0.683263	1.68822	0.199568	0.98924	0.146562	0.746359	0.448634	0.004993	0.5888
210	2022	0.156036	0.049088	0.043219	0.063729	0.0567	1.3	0.183264	0.711755	0.193423	0.166049	0.481265	-0.046	2.35032	0.654682	1.69564	0.20553	1.13131	0.148345	0.804003	0.499181	0.008498	0.5937
211	2017	0.113678	0.036463	0.047569	0.029646	0	1.2	0.079483	0.652282	0.230677	0.106059	1.31909	0.121	2.41946	0.86824	1.55122	1.03471	1.82256	0.074686	0.849167	0.227551	0.000187	0.5737
211	2018	0.111989	0.036864	0.04481	0.030315	0	1.3	0.086883	0.716088	0.217564	0.0946697	1.36894	-0.009	2.42141	0.747356	1.67405	1.03181	1.34222	0.079805	0.918349	0.192929	0.002102	0.584
211	2019	0.114408	0.036833	0.045779	0.031796	0	1.55	0.054007	0.793244	0.221815	0.111524	1.44115	0.0797	2.33254	0.547136	1.7854	1.14829	1.26753	0.080561	1.00615	0.345	0.002764	0.5969
211	2020	0.115108	0.038013	0.044878	0.032217	0.0017	1.5	0.128332	0.716886	0.269287	0.136594	1.12357	0.088	2.29313	0.627425	1.66571	0.966339	1.2702	0.081903	1.11751	0.846216	0.003678	0.615
211	2021	0.121926	0.043546	0.046503	0.031877	0	1.6	0.082091	0.71264	0.254261	0.134735	1.17159	-0.132	2.41188	0.634	1.77788	1.08525	1.33899	0.082994	1.09975	0.42451	0.003485	0.6254
211	2022	0.118769	0.044578	0.044619	0.029573	0.013	2	0.078653	0.709984	0.250579	0.144259	1.10218	0.038	2.37763	0.626261	1.75137	0.810439	1.59291	0.077957	1.55689	0.472048	0.001584	0.6298
212	2017	0.094251	0.032072	0.03333	0.028849	0	2.28	0.135412	0.575288	0.133055	0.0922624	1.25532	0.145	2.14841	0.743214	1.4052	0.258745	1.38934	0.093177	0.50475	0.121168	0.025265	0.3895
212	2018	0.097169	0.032641	0.033184	0.031344	0	2.15	0.100899	0.637138	0.129533	0.0810062	1.31278	0.117	2.15748	0.705039	1.45244	0.175941	1.03824	0.090835	0.572378	0.171807	0.033751	0.4
212	2019	0.102282	0.032765	0.034952	0.034565	0	2.61	0.100347	0.64532	0.157962	0.112593	1.13906	0.12	2.19638	0.703491	1.49289	0.149145	0.723247	0.092274	0.63256	0.196172	0.023583	0.4104
212	2020	0.108371	0.034624	0.035825	0.037921	0.0008	2.16	0.116546	0.683756	0.154486	0.100744	1.12066	0.118	2.16482	0.638401	1.52642	0.156808	0.545525	0.093741	0.775529	0.229733	0.01461	0.42
212	2021	0.117353	0.038996	0.039958	0.038399	0	2.72	0.125612	0.754887	0.206207	0.156644	1.29545	0.271	2.22058	0.576013	1.64457	0.155358	0.667079	0.09518	0.769345	0.251074	0.011861	0.4282
212	2022	0.113955	0.04121	0.039042	0.033702	0.0027	2.7	0.135229	0.786719	0.228896	0.180467	1.32056	0.229	2.22226	0.526424	1.69583	0.334997	0.754003	0.096394	0.769327	0.281134	0.012468	0.4364
213	2017	0.091617	0.026103	0.032708	0.032806	0	1.07	0.177967	0.726656	0.146573	0.100492	1.09865	0.169	2.17845	0.613833	1.56462	0.022093	1.10216	0.142753	0.752655	0.157194	0.003101	0.4901
213	2018	0.09358	0.026496	0.033654	0.033431	0	1.33	0.148462	0.791391	0.155487	0.124675	1.13452	0.198	2.10584	0.535944	1.5699	0.023592	1.03429	0.136285	0.819685	0.144385	0.003797	0.5009
213	2019	0.095108	0.026541	0.033931	0.034635	0	2.1	0.131312	0.815098	0.123781	0.0906415	0.868091	0.105	2.0839	0.507103	1.5768	0.03093	0.789587	0.140398	0.902018	0.170796	0.004671	0.5095
213	2020	0.101625	0.030266	0.035312	0.036047	0.0008	1.3	0.099509	0.791523	0.112356	0.0877777	0.87397	0.037	2.03367	0.525874	1.5078	0.026179	0.775928	0.144179	1.02773	0.19575	0.005088	0.5
213	2021	0.114707	0.032919	0.039599	0.042188	0	1.8	0.107578	0.787729	0.106921	0.0793385	0.957062	0.045	2.09599	0.531915	1.56408	0.030466	0.781897	0.14995	1.07159	0.195062	0.00531	0.504
213	2022	0.109485	0.033431	0.035902	0.040152	0.0004	2.3	0.105881	0.833752	0.139101	0.114642	0.94371	0.063	2.11424	0.465341	1.6489	0.032205	0.753961	0.126103	1.19012	0.208636	0.005734	0.509
214	2017	0.104848	0.034468	0.039083	0.031297	0	1.5	0.193659	0.643925	0.148996	0.12232	1.25433	0.151	2.27177	0.736122	1.53564	0.01978	1.06631	0.187094	0.709043	0.161878	0.001639	0.4819
214	2018	0.106757	0.033224	0.039932	0.033602	0	2.01	0.152273	0.681401	0.147107	0.113181	0.651271	0.147	2.26666	0.692165	1.5745	0.021647	0.713105	0.191928	0.874177	0.497954	0.002625	0.4929
214	2019	0.107294	0.033652	0.039284	0.034357	0	2.34	0.146631	0.688412	0.14305	0.119064	1.18234	0.115	2.2672	0.68091	1.58629	0.023907	0.528677	0.196663	0.987144	0.460787	0.004363	0.501
214	2020	0.107018	0.034873	0.037192	0.034953	0.001	2.53	0.130584	0.716487	0.154441	0.132026	1.19736	0.022	2.25653	0.630892	1.62564	0.017774	0.482759	0.201165	1.11546	0.339067	0.005629	0.4975
214	2021	0.11506	0.040997	0.038293	0.035769	0	1.98	0.158667	0.690697	0.15579	0.130388	1.32484	0.254	2.28988	0.649468	1.64042	0.018764	0.569039	0.20494	1.08178	0.661238	0.004883	0.504
214	2022	0.116009	0.041183	0.037927	0.036899	0.0004	2.22	0.154492	0.704575	0.129438	0.107754	1.3349	0.061	2.25042	0.634862	1.61556	0.020023	0.562803	0.207588	1.16687	0.267437	0.003934	0.511
215	2017	0.093593	0.032639	0.030995	0.029958	0	2.8	0.115119	0.728235	0.142317	0.0906332	0.760601	0.155	2.34914	0.630822	1.71832	0.138813	2.05984	0.056922	0.677274	0.128708	0.004576	0.363
215	2018	0.097606	0.033261	0.030392	0.033953	0	2.3	0.110331	0.729808	0.128598	0.0779486	0.790375	-0.164	2.31355	0.623747	1.68981	0.185227	1.34759	0.058301	0.86114	0.176247	8.3e-05	0.3706
215	2019	0.107779	0.036968	0.03153	0.039281	0	2.25	0.100392	0.810788	0.140654	0.10647	0.989546	0.1	2.24149	0.522862	1.71863	0.208116	1.00823	0.059873	0.912636	0.249645	0.00283	0.3752
215	2020	0.113226	0.037723	0.030796	0.044707	0.0002	2.6	0.091585	0.833993	0.158567	0.132598	0.982395	0.089	2.24634	0.480319	1.76602	0.249655	0.978133	0.082536	1.0073	0.50002	0.001231	0.434
215	2021	0.124667	0.042305	0.036737	0.045625	0	1.97	0.094757	0.829062	0.142714	0.117646	1.08008	0.264	2.20272	0.486038	1.71668	0.271721	1.11293	0.082843	1.03946	0.296454	0.001702	0.4456
215	2022	0.121576	0.04341	0.03355	0.044616	0.0285	2.1	0.090205	0.829377	0.137919	0.11267	1.05795	0.067	2.19896	0.505087	1.69388	0.223307	1.24949	0.083585	1.09263	0.337419	0.000545	0.4542
216	2017	0.08514	0.02573	0.027444	0.031966	0	2.35	0.10868	0.816871	0.174593	0.149506	0.869583	0.098	2.20196	0.527398	1.67456	0.008816	0.949361	0.293846	0.828454	0.12623	0.000265	0.4519
216	2018	0.088945	0.027626	0.027509	0.03381	0	2.35	0.08512	0.838033	0.155502	0.133647	0.92346	0.008	2.149	0.485168	1.66383	0.016428	0.791462	0.238846	0.864654	0.167886	0.0002	0.462
216	2019	0.093748	0.030976	0.027976	0.034795	0	2.42	0.089647	0.83805	0.15138	0.135378	0.785952	0.082	2.13308	0.493268	1.63981	0.020514	0.762997	0.280513	0.843745	0.202823	0.000374	0.4685
216	2020	0.097249	0.03126	0.029303	0.036686	0.0004	2.87	0.083028	0.848667	0.136045	0.120446	0.833459	0.081	2.09955	0.458551	1.641	0.02325	0.733076	0.285769	0.95421	0.239105	0.000426	0.4927
216	2021	0.104448	0.033915	0.033043	0.03749	0	3.47	0.098011	0.846831	0.141508	0.125915	0.901717	0.134	2.0706	0.457855	1.61275	0.023388	0.864662	0.294744	0.943838	0.261847	0.000419	0.4967
216	2022	0.107897	0.037909	0.033024	0.036964	0.0001	1.35	0.115755	0.831018	0.131224	0.115237	0.891298	0.103	2.06471	0.482847	1.58187	0.026755	0.950473	0.303718	1.02456	0.289344	0.000518	0.5
217	2017	0.076564	0.024376	0.022499	0.029689	0	2.57	0.095955	0.775027	0.13458	0.0829157	0.854837	0.122	2.30552	0.59501	1.71051	0.026489	0.672643	0.275	0.898693	0.127442	0.000375	0.3707
217	2018	0.08043	0.026774	0.023555	0.030102	0	2.37	0.085286	0.799068	0.138862	0.0888732	0.908609	0.154	2.26112	0.557523	1.7036	0.035494	0.661587	0.278548	0.91596	0.183372	0.000521	0.3818
217	2019	0.083759	0.028668	0.02344	0.03165	0	2.4	0.078105	0.809991	0.159073	0.115427	0.931372	0.121	2.25403	0.536983	1.71705	0.034408	0.559817	0.269355	0.908318	0.208065	0.000602	0.3875
217	2020	0.086302	0.028525	0.023262	0.034516	0.0027	2.84	0.088165	0.833754	0.163783	0.131384	0.749009	0.138	2.21064	0.490165	1.72048	0.048766	0.567751	0.271048	0.982145	0.247563	0.000656	0.449
217	2021	0.095703	0.031758	0.028387	0.035557	0	2.78	0.08778	0.832528	0.156876	0.124086	0.821474	0.31	2.19534	0.49541	1.69993	0.056132	0.570536	0.27129	1.03937	0.284296	0.000787	0.4593
217	2022	0.095045	0.033158	0.026971	0.034917	0.0004	2.51	0.090626	0.830678	0.128478	0.0946624	0.810096	0.16	2.16893	0.493661	1.67527	0.051746	0.628006	0.250129	1.12037	0.328619	0.000862	0.4662
218	2017	0.081523	0.028694	0.024046	0.028783	0	2.6	0.131099	0.678484	0.166704	0.133048	0.81265	0.165	2.34729	0.79927	1.54802	0.011587	0.985925	0.329565	0.703853	0.123507	0.002527	0.4376
218	2018	0.087012	0.030473	0.024625	0.031914	0	2.95	0.131678	0.682511	0.140262	0.11122	0.867708	0.182	2.27368	0.79318	1.4805	0.012132	0.829731	0.335543	0.771632	0.175093	1.6e-05	0.4455
218	2019	0.094018	0.03036	0.026886	0.036772	0	3.23	0.131174	0.706838	0.139597	0.110744	0.611225	0.099	2.24361	0.7245	1.51911	0.01396	0.59264	0.340543	0.931364	0.211481	0.001506	0.4572
218	2020	0.098551	0.03297	0.026604	0.038978	0.0011	2.89	0.14057	0.657875	0.109801	0.091959	0.576854	0.165	2.14883	0.752223	1.3966	0.015676	0.569872	0.344022	1.02374	0.504829	0.0016	0.485
218	2021	0.107155	0.035983	0.030241	0.040932	0	3.04	0.161405	0.686551	0.132478	0.113761	0.637011	0.204	2.19885	0.732888	1.46596	0.016086	0.600461	0.346957	1.06492	0.273606	0.001776	0.4911
218	2022	0.109528	0.038807	0.031292	0.039429	0.0029	2.29	0.175425	0.694602	0.099805	0.0863492	0.636653	0.105	2.18184	0.712244	1.4696	0.018353	0.667503	0.350543	1.15503	0.305486	0.002576	0.4922
219	2017	0.096402	0.030291	0.026048	0.040064	0	2.14	0.140197	0.684516	0.196849	0.168732	0.70008	0.167	2.40385	0.810894	1.59296	1.47739	1.21339	0.3504	0.495065	0.132	0.00034	0.3828
219	2018	0.106694	0.031973	0.024797	0.049924	0	2.31	0.121686	0.731511	0.197657	0.163104	0.756736	0.183	2.39463	0.725063	1.66957	1.45175	1.19149	0.352	0.495412	0.186508	0.002746	0.3924
219	2019	0.122935	0.031676	0.025806	0.065453	0	2.56	0.120536	0.762569	0.188411	0.156263	0.783222	0.12	2.35333	0.634092	1.71924	2.4913	0.567508	0.353	0.780854	0.238889	0.004456	0.4
219	2020	0.133637	0.032166	0.026046	0.075425	0	3.08	0.163097	0.757482	0.175642	0.146161	1.00608	0.1	2.24705	0.627262	1.61979	2.27833	0.588355	0.3532	0.937019	0.280369	0.002276	0.439
219	2021	0.15043	0.037531	0.029163	0.083735	0	2.36	0.160662	0.767251	0.132078	0.101443	1.10783	0.115	2.16811	0.622658	1.54546	2.15076	0.787425	0.3534	0.937898	0.313147	0.003984	0.4485
219	2022	0.158348	0.039347	0.0298	0.089201	0.0577	2.6	0.175748	0.763864	0.139724	0.114537	1.09646	0.157	2.15997	0.617877	1.54209	2.05338	0.908469	0.353	0.938776	0.351801	0.005806	0.455
220	2017	0.271336	0.055676	0.07674	0.13892	0	1.3	0.087401	0.739873	0.337339	0.199652	3.19583	0.113	2.70973	0.725279	1.98445	0.151032	0.234721	0.192532	5.30467	0.499415	0.002935	0.7821
220	2018	0.283831	0.05843	0.073126	0.152275	0	1.34	0.082547	0.768172	0.338348	0.195462	3.21332	-0.062	2.71343	0.661179	2.05225	0.222799	0.23562	0.213514	3.21626	0.550562	0.024216	0.7864
220	2019	0.275259	0.062012	0.071864	0.141383	0	1.75	0.079488	0.782357	0.346023	0.208986	3.34598	-0.154	2.69806	0.625604	2.07246	0.198405	0.208381	0.214794	3.18781	0.601093	0.070817	0.788
220	2020	0.269881	0.057716	0.06481	0.147355	0.0037	2.46	0.072183	0.789813	0.37508	0.239319	2.69443	0.099	2.70457	0.637679	2.06689	0.207789	0.18698	0.23293	3.21993	0.588069	0.168429	0.8176
220	2021	0.28125	0.06169	0.074675	0.144885	0	2.67	0.074894	0.801502	0.355333	0.238049	3.36522	0.084	2.71787	0.603683	2.11419	0.228667	0.213544	0.23293	3.013	0.681019	0.198725	0.8261
220	2022	0.270037	0.062207	0.062609	0.145221	0.0545	2.88	0.078837	0.817956	0.333002	0.219422	3.1247	-0.127	2.7206	0.572921	2.14768	0.283684	0.249382	0.25645	2.80607	0.748639	0.151534	0.8273
221	2017	0.280628	0.063315	0.072515	0.144798	0	1.54	0.025059	0.890875	0.175911	0.131434	2.92815	0.109	2.50067	0.406752	2.09391	0.094322	0.297571	0.13883	2.39932	0.576271	0.002181	0.7491
221	2018	0.273529	0.069431	0.060167	0.14393	0	1.47	0.018124	0.900602	0.195209	0.14275	3.04774	-0.129	2.47963	0.378823	2.1008	0.105638	0.289167	0.178404	2.12105	0.672131	0.006754	0.7593
221	2019	0.27628	0.073612	0.052777	0.149892	0	1.41	0.015564	0.91141	0.180339	0.134994	4.12001	-0.081	2.45765	0.338483	2.11917	0.143639	0.227422	0.168564	1.93013	0.746032	0.022627	0.7626
221	2020	0.27571	0.066892	0.055391	0.153426	0.0054	1.88	0.014978	0.927795	0.237246	0.200164	3.40123	0.053	2.45604	0.28347	2.17257	0.247477	0.225218	0.173883	1.81903	0.749986	0.026439	0.7028
221	2021	0.278544	0.071498	0.058582	0.148464	0	2.44	0.015117	0.926386	0.344231	0.32963	4.76072	0.108	2.5295	0.2743	2.2552	0.262453	0.202598	0.212766	1.57549	0.929577	0.029353	0.7116
221	2022	0.274918	0.069772	0.043277	0.161869	0.6879	2.8	0.014677	0.941761	0.147643	0.0960022	3.6489	-0.197	2.51115	0.243842	2.26731	0.253515	0.184515	0.282606	1.33194	1.10917	0.036682	0.7179
222	2017	0.278479	0.166931	0.05566	0.055888	0	3.4	0.206154	0.524575	0.317647	0.19093	2.62349	0.095	2.37435	0.709473	1.66488	0.230708	0.897593	0.150755	1.42931	0.316814	0.109799	0.641
222	2018	0.275524	0.162534	0.05516	0.05783	0	3.3	0.20414	0.540381	0.303098	0.196439	2.52015	0.07	2.39256	0.703968	1.68859	0.256638	0.781578	0.15464	1.54327	0.374207	0.142272	0.655
222	2019	0.287675	0.175958	0.050813	0.060904	0	2.62	0.172328	0.591089	0.310641	0.213505	3.55235	0.057	2.424	0.687992	1.73601	0.245309	0.756203	0.154783	1.53491	0.401756	0.097564	0.668
222	2020	0.2922	0.177976	0.049506	0.064717	0.0567	4.49	0.182168	0.591802	0.316109	0.217269	3.42613	0.039	2.43231	0.684073	1.74824	0.259882	0.756532	0.156002	1.63823	0.417293	0.080893	0.6946
222	2021	0.306573	0.183591	0.05435	0.068632	0.0021	2.92	0.184861	0.60123	0.312317	0.213259	4.04391	0.061	2.42394	0.68124	1.7427	0.286395	0.756461	0.169975	1.65065	0.449839	0.070126	0.7032
222	2022	0.304483	0.183623	0.049592	0.071269	1.2365	3.3	0.18615	0.612064	0.317354	0.2222	3.94729	0.007	2.43533	0.676345	1.75898	0.283401	0.758207	0.165688	1.69473	0.486496	0.058463	0.7096
223	2017	0.331125	0.155254	0.070874	0.104997	0	3.15	0.185654	0.65356	0.341834	0.235732	3.99106	0.123	2.5563	0.67669	1.87961	0.283526	0.811626	0.520502	2.0418	0.472613	0.933767	0.7185
223	2018	0.342771	0.163418	0.073671	0.105682	0	3.3	0.172361	0.669451	0.349249	0.237909	4.10772	0.1	2.57728	0.675291	1.90199	0.324971	0.784738	0.562934	2.04806	0.460163	0.844481	0.7312
223	2019	0.355704	0.17202	0.071835	0.111848	0	3.31	0.160836	0.690925	0.305256	0.220058	4.80991	0.1	2.44149	0.664595	1.77689	0.342126	0.470185	0.580662	2.06497	0.521133	0.802377	0.7441
223	2020	0.35215	0.165852	0.069655	0.116644	0.0379	3.03281	0.159046	0.705546	0.303495	0.224313	3.62745	0.099	2.46218	0.665264	1.79691	0.402984	0.465459	0.590611	2.24001	0.612689	0.7255	0.788
223	2021	0.365728	0.171879	0.073944	0.119905	0.0459	2.88192	0.158709	0.718985	0.303086	0.228533	4.06569	0.1	2.45992	0.646897	1.81303	0.412379	0.462489	0.627313	2.2664	0.53599	0.604172	0.795
223	2022	0.370069	0.17623	0.070345	0.123494	0.6368	2	0.15865	0.729587	0.309192	0.237421	3.88979	0.05	2.45766	0.62853	1.82914	0.400932	0.463226	0.583408	2.48949	0.459291	0.205485	0.7989
224	2017	0.109371	0.032449	0.036365	0.040557	0	3.87	0.161836	0.558578	0.280729	0.166084	2.15081	0.172	2.36293	0.704696	1.65823	0.026284	1.20225	0.134328	0.708286	0.219136	1.7e-05	0.5092
224	2018	0.114121	0.034555	0.037189	0.042376	0	3.6	0.138345	0.582819	0.276735	0.176249	2.09649	0.156	2.32614	0.697101	1.62904	0.024825	1.08676	0.134007	0.768521	0.185759	3.6e-05	0.5261
224	2019	0.121809	0.036854	0.038295	0.04666	0	3.41	0.141587	0.605417	0.255833	0.195411	2.23764	0.13	2.29822	0.675206	1.62301	0.022015	0.87653	0.137283	0.853455	0.265625	3e-05	0.5409
224	2020	0.125078	0.039974	0.036709	0.048395	0	3.73739	0.147134	0.618066	0.265759	0.206732	2.1567	0.104	2.33849	0.671695	1.6668	0.022034	0.861947	0.143077	0.973459	0.287387	2.6e-05	0.554
224	2021	0.133563	0.043735	0.039479	0.050349	0.0001	3.45224	0.150875	0.630802	0.275859	0.218835	2.57343	0.102	2.35997	0.664447	1.69552	0.026447	0.859177	0.145814	1.0029	0.309148	2e-05	0.562
224	2022	0.132799	0.044274	0.036498	0.052027	0.0025	3.62	0.154972	0.641731	0.263487	0.207222	2.62363	0.088	2.38145	0.657198	1.72424	0.032049	0.81347	0.147035	1.11438	0.33091	1.8e-05	0.5667
225	2017	0.1688	0.051187	0.059839	0.057774	0	4	0.249001	0.464525	0.268157	0.175405	2.85096	0.07	2.48782	0.744776	1.74305	0.022849	2.05767	0.164146	0.695248	0.357798	1.5e-07	0.6599
225	2018	0.174998	0.053087	0.062027	0.059884	0	4.1	0.193274	0.595294	0.208788	0.0990901	2.87117	0.081	2.17956	0.715589	1.46397	0.026306	1.8158	0.161081	0.685709	0.416667	0.000586	0.6659
225	2019	0.16875	0.053916	0.065885	0.048949	0	3.65	0.234542	0.49857	0.323817	0.252599	3.09315	0.097	2.44222	0.711328	1.73089	0.031392	1.49767	0.165051	0.818152	0.435185	0.000299	0.6677
225	2020	0.169081	0.053716	0.05525	0.060115	0.0006	3.77461	0.240409	0.50945	0.328914	0.26035	1.75891	0.1	2.4714	0.719603	1.7518	0.029173	1.44552	0.143041	0.677804	0.453704	0.000295	0.696
225	2021	0.183595	0.057823	0.066281	0.059492	0	3.7403	0.245794	0.526428	0.333736	0.268508	2.0841	0.11	2.47863	0.715328	1.7633	0.036514	1.51816	0.112138	0.673821	0.472222	0.000324	0.6992
225	2022	0.198318	0.05933	0.067773	0.071215	0.0005	3.63	0.248587	0.539838	0.33644	0.273574	2.10058	0.102	2.48586	0.711053	1.7748	0.043506	1.57439	0.112735	0.669837	0.490741	0.000344	0.7023
226	2017	0.119132	0.037463	0.046282	0.035388	0	3.23	0.141258	0.570753	0.176248	0.116986	1.67255	0.18	2.21886	0.693771	1.52509	0.087049	1.51221	0.286864	0.909217	0.205882	0.00722	0.4895
226	2018	0.120253	0.040153	0.044224	0.035876	0	3.1	0.063343	0.488642	0.17703	0.122026	1.73555	0.059	1.97535	0.701533	1.27382	0.107793	1.42089	0.287885	1.01132	0.237255	0.00803	0.5046
226	2019	0.132131	0.045906	0.044217	0.042009	0	2.25	0.108774	0.478427	0.188017	0.142926	2.28135	0.119	2.02521	0.694253	1.33096	0.040436	1.21294	0.288711	0.961599	0.267191	0.007858	0.52
226	2020	0.132288	0.048073	0.043359	0.040856	0.0017	2.73814	0.115282	0.495323	0.194657	0.150356	2.20807	0.108	2.08133	0.696251	1.38508	0.041617	1.2027	0.28944	1.09744	0.294519	0.005479	0.502
226	2021	0.144821	0.052312	0.048581	0.043928	0.0001	2.59501	0.12001	0.512253	0.20131	0.158433	2.62326	0.112	2.12341	0.695662	1.42775	0.053881	1.24188	0.290802	1.11737	0.327811	0.004699	0.5136
226	2022	0.153173	0.054385	0.046698	0.052089	0.0131	2.52	0.124282	0.531066	0.197252	0.155396	2.65503	0.106	2.16549	0.695073	1.47042	0.073884	1.33913	0.198624	1.18393	0.34953	0.00708	0.5191
227	2017	0.157638	0.048251	0.049696	0.059691	0	3.91	0.35835	0.501375	0.226427	0.174854	2.23916	0.166	2.1622	0.698066	1.46413	0.052913	1.19174	0.260757	0.659276	0.294432	0.004897	0.5098
227	2018	0.161027	0.051275	0.048905	0.060847	0	3.7	0.332976	0.509097	0.223076	0.176536	2.26941	0.124	2.1474	0.694515	1.45288	0.057198	1.19075	0.261842	0.65149	0.322997	0.005041	0.5235
227	2019	0.165794	0.053521	0.04865	0.063623	0	3.69	0.318538	0.55225	0.184007	0.144004	2.40119	0.105	2.14647	0.689767	1.4567	0.060321	1.29172	0.233018	0.706373	0.351563	0.008144	0.539
227	2020	0.171668	0.055912	0.046591	0.069165	0.0008	3.44636	0.327195	0.553768	0.194307	0.154981	2.22866	0.08	2.16095	0.690502	1.47044	0.04831	1.12668	0.247998	0.794928	0.361739	0.014581	0.56
227	2021	0.179888	0.059883	0.050973	0.069032	0	3.36181	0.332968	0.557535	0.203137	0.164916	2.63944	0.117	2.16569	0.689281	1.47641	0.054078	1.17494	0.282298	0.825569	0.371916	0.009102	0.571
227	2022	0.190416	0.061471	0.048832	0.080113	0.0245	3.22	0.336506	0.562878	0.195745	0.158356	2.59324	0.107	2.17043	0.68806	1.48238	0.065143	1.16229	0.353305	0.85621	0.406341	0.00271	0.5761
228	2017	0.14231	0.044227	0.039118	0.058965	0	3.7	0.238278	0.560537	0.336829	0.292943	2.3006	0.131	2.37154	0.69571	1.67583	0.055291	0.888206	0.20385	0.898765	0.276909	0.004371	0.5101
228	2018	0.149357	0.047914	0.03967	0.061773	0	2.6	0.209225	0.544753	0.331143	0.291106	2.31569	0.158	2.33342	0.698314	1.63511	0.11229	0.866037	0.201831	0.940718	0.312687	0.011303	0.5253
228	2019	0.154838	0.053021	0.038612	0.063205	0	2.3	0.241468	0.474756	0.163373	0.116517	2.47689	0.136	2.15745	0.698885	1.45856	0.073144	0.820978	0.16665	0.867009	0.346516	0.005949	0.5413
228	2020	0.158668	0.055932	0.038758	0.063979	0.0005	2.7332	0.251134	0.484274	0.170668	0.124818	2.62721	0.1	2.19441	0.703205	1.49121	0.07152	0.801315	0.18105	0.93444	0.365743	0.006517	0.517
228	2021	0.164835	0.059961	0.042789	0.062085	0.0001	2.74704	0.258077	0.494309	0.176084	0.131699	3.09933	0.11	2.21642	0.702456	1.51397	0.074629	0.835194	0.180951	0.977638	0.416698	0.006035	0.5363
228	2022	0.17122	0.062314	0.041466	0.06744	0.0209	2.54	0.263481	0.506848	0.173546	0.130358	2.99485	0.113	2.23843	0.701708	1.53672	0.075048	0.874759	0.369205	1.03441	0.427264	0.006367	0.5429
229	2017	0.087394	0.029799	0.029369	0.028226	0	3.85	0.074012	0.710142	0.188163	0.136774	1.39771	0.157	2.36745	0.616733	1.75071	0.002327	1.12013	0.188602	0.961374	0.207921	0.001213	0.4398
229	2018	0.090113	0.031959	0.029728	0.028427	0	3.7	0.057705	0.709472	0.203015	0.149557	1.49587	0.164	2.35273	0.618618	1.73411	0.006283	1.10256	0.166913	0.991923	0.242525	0.000688	0.4563
229	2019	0.094556	0.033545	0.029887	0.031124	0	3.46	0.064907	0.714729	0.16277	0.128592	1.58263	0.127	2.32004	0.613139	1.7069	0.006731	0.976398	0.170466	1.0155	0.294314	0.000735	0.472
229	2020	0.09719	0.037347	0.028068	0.031775	0.0001	3.46977	0.067693	0.723123	0.171493	0.137681	1.66652	0.105	2.36014	0.612461	1.74768	0.002629	0.918276	0.176742	0.993251	0.318344	0.000664	0.47
229	2021	0.106773	0.041647	0.032102	0.033023	0.0003	3.33374	0.06995	0.736279	0.18014	0.147146	1.98804	0.111	2.37537	0.596973	1.77839	0.009023	0.99345	0.175496	1.00691	0.342373	0.000519	0.4806
229	2022	0.109214	0.042795	0.029922	0.036497	0.0045	3.35	0.071201	0.748276	0.170357	0.138063	1.89932	0.071	2.3906	0.581484	1.80911	0.01302	0.927382	0.183849	1.11884	0.366402	0.000612	0.4855
230	2017	0.089285	0.025282	0.035874	0.028129	0	4.02	0.201079	0.498633	0.149461	0.114934	1.57358	0.117	2.15095	0.656711	1.45781	0.020672	1.27864	0.1525	0.810787	0.16	0.001337	0.4852
230	2018	0.0938	0.028818	0.035655	0.029327	0	3.6	0.165998	0.504231	0.153305	0.115463	1.75089	0.112	2.13638	0.6622	1.44327	0.020662	1.15239	0.150823	0.852037	0.174247	0.00116	0.5002
230	2019	0.097233	0.031511	0.03596	0.029762	0	3.62	0.243957	0.386626	0.139637	0.107243	1.89291	0.12	2.00387	0.667688	1.33618	0.026899	1.12836	0.183351	0.870696	0.218232	0.006888	0.5152
230	2020	0.10184	0.033428	0.036854	0.031558	0.0012	3.61711	0.255897	0.398607	0.143131	0.111499	1.53789	0.104	2.0466	0.673177	1.37342	0.026334	1.15075	0.183758	0.932919	0.230717	0.004431	0.573
230	2021	0.10902	0.03686	0.040331	0.031829	0	3.60304	0.264814	0.41029	0.146765	0.116187	1.82497	0.112	2.0759	0.677616	1.39828	0.032556	1.18344	0.179054	0.94102	0.253631	0.001953	0.582
230	2022	0.113355	0.039342	0.042023	0.03199	0.0153	3.13	0.271768	0.42609	0.15194	0.122411	1.84694	0.102	2.1052	0.682056	1.42315	0.051546	1.24536	0.176565	1.0316	0.280756	0.000175	0.5869
231	2017	0.103648	0.030249	0.038038	0.035361	0	3.86	0.209627	0.488636	0.202363	0.133968	1.36365	-0.05	2.11495	0.710081	1.40487	0.007202	1.43058	0.216542	0.58757	0.49072	0.002517	0.479
231	2018	0.105389	0.030981	0.036688	0.037721	0	3.7	0.178422	0.493006	0.225698	0.145932	1.43291	0.031	2.30532	0.735124	1.57019	0.010081	1.05024	0.215861	0.638702	0.723301	0.003655	0.491
231	2019	0.129025	0.035215	0.053523	0.040287	0	3.72	0.201164	0.471246	0.20106	0.141849	1.52674	0.121	2.18379	0.719555	1.46424	0.009881	0.697044	0.229412	0.712282	0.955882	0.003328	0.5058
231	2020	0.120861	0.03917	0.034761	0.046931	0.001	3.7758	0.210005	0.481183	0.207167	0.149068	1.63524	0.109	2.23224	0.733869	1.49837	0.013509	0.667007	0.242462	0.804724	0.789356	0.002976	0.5007
231	2021	0.13147	0.042972	0.039089	0.049409	0	3.87589	0.21759	0.493737	0.213163	0.156755	1.95528	0.115	2.25343	0.730285	1.52315	0.01851	0.656988	0.23056	0.810951	0.622829	0.000811	0.5108
231	2022	0.133808	0.044549	0.037591	0.051668	0.0362	3.57	0.22249	0.509015	0.215431	0.160756	2.23356	0.102	2.27462	0.7267	1.54792	0.024012	0.665389	0.219065	0.883551	0.456302	0.002651	0.5209
232	2017	0.126306	0.038512	0.046903	0.040892	0	3.93	0.226945	0.575464	0.189754	0.127709	2.15535	0.148	2.4005	0.725663	1.67484	0.046126	1.05145	0.16701	0.951321	0.265341	0.001914	0.5017
232	2018	0.133129	0.041273	0.047701	0.044156	0	3.8	0.154806	0.600719	0.168729	0.1161	2.00044	0.138	2.37283	0.700053	1.67278	0.045841	0.992229	0.183386	0.965196	0.300855	0.003121	0.5183
232	2019	0.13631	0.044814	0.048747	0.042749	0	3.5	0.143716	0.666095	0.180188	0.131661	2.21208	0.123	2.41493	0.667184	1.74774	0.031614	0.979295	0.145752	0.926655	0.325143	0.003602	0.5336
232	2020	0.138468	0.048569	0.046029	0.043869	0.0001	3.57227	0.14828	0.669323	0.189442	0.141622	2.19059	0.107	2.45362	0.678436	1.77518	0.024646	0.924825	0.1218	0.957405	0.339942	0.004066	0.5311
232	2021	0.147573	0.052492	0.050432	0.044649	0	3.54005	0.152328	0.678564	0.197422	0.15083	2.60541	0.116	2.46418	0.667094	1.79709	0.041656	0.947912	0.10501	0.963844	0.368876	0.003625	0.5407
232	2022	0.149967	0.054053	0.050887	0.045026	0.0095	3.45	0.154269	0.687798	0.191747	0.146254	2.60063	0.11	2.47474	0.655752	1.81899	0.047834	0.976931	0.151836	1.04036	0.394411	0.004121	0.5458
233	2017	0.099281	0.028984	0.033622	0.036675	0	3.88	0.17432	0.598273	0.239663	0.18672	1.38405	0.166	2.33179	0.685995	1.64579	0.010741	1.04916	0.242857	0.921494	0.159618	0.003624	0.4647
233	2018	0.102409	0.031167	0.033983	0.037259	0	3.7	0.129384	0.61844	0.239186	0.186508	1.4643	0.105	2.29978	0.674946	1.62483	0.00504	1.02983	0.255	0.977637	0.18544	0.003981	0.4814
233	2019	0.108441	0.03458	0.03385	0.04001	0	3.65	0.124655	0.593991	0.177077	0.13643	1.58115	0.112	2.23541	0.695858	1.53955	0.027443	0.956419	0.256429	0.977009	0.222376	0.003998	0.4972
233	2020	0.112924	0.0375	0.033881	0.041542	0.0013	3.75274	0.130186	0.604231	0.185425	0.145375	2.00181	0.128	2.28299	0.701508	1.58148	0.014625	0.884382	0.280952	1.08568	0.248111	0.00382	0.502
233	2021	0.124681	0.041159	0.039011	0.044511	0.0001	3.75538	0.134612	0.615445	0.193929	0.154837	2.39763	0.12	2.30917	0.693349	1.61582	0.019998	0.919681	0.285714	1.13432	0.273846	0.003836	0.512
233	2022	0.12047	0.042003	0.035042	0.043425	0.0042	3.69	0.137513	0.629945	0.188848	0.15072	2.4117	0.107	2.33535	0.68519	1.65016	0.022698	0.865484	0.280952	1.25903	0.292424	0.002444	0.5175
234	2017	0.11262	0.033075	0.047199	0.032346	0	4.14	0.239046	0.561225	0.13313	0.0784798	1.63687	-0.045	2.20512	0.70419	1.50093	0.015743	1.15155	0.185124	0.730394	0.258551	0.004611	0.4477
234	2018	0.119509	0.035926	0.050257	0.033325	0	4	0.188642	0.544521	0.147287	0.094414	1.63742	0.127	2.23112	0.707933	1.52319	0.034883	1.07632	0.186189	0.830314	0.281159	0.004191	0.4632
234	2019	0.128496	0.039887	0.050212	0.038397	0	3.57	0.157492	0.56521	0.243193	0.2069	1.739	0.123	2.1937	0.696262	1.49743	0.025618	0.806247	0.18753	0.911008	0.305263	0.004989	0.4783
234	2020	0.135213	0.042526	0.049439	0.043247	0.0005	3.04076	0.164406	0.575637	0.254599	0.218896	1.67592	0.107	2.23501	0.699054	1.53596	0.027935	0.784596	0.187963	1.08	0.331815	0.00498	0.501
234	2021	0.149994	0.046862	0.055519	0.047614	0	2.9831	0.169045	0.587815	0.26747	0.232904	1.93333	0.118	2.25579	0.693113	1.56268	0.051762	0.828038	0.17312	1.18295	0.365103	0.006024	0.5111
234	2022	0.154206	0.048781	0.054741	0.050684	0.0104	3.05	0.175126	0.595994	0.247747	0.213232	1.92241	0.114	2.27657	0.687172	1.5894	0.072907	0.89399	0.169977	1.35476	0.410797	0.002931	0.5161
235	2017	0.11027	0.036893	0.042734	0.030643	0	3.95	0.267448	0.512331	0.196991	0.146583	1.91592	0.151	2.21271	0.723472	1.48924	0.031071	1.33218	0.481039	0.752803	0.186486	0.001442	0.4812
235	2018	0.114454	0.039396	0.04346	0.031599	0	3.8	0.260552	0.50251	0.198004	0.155056	2.00662	0.136	2.182	0.719028	1.46297	0.047918	1.30565	0.553973	0.807805	0.22337	0.001318	0.4964
235	2019	0.120368	0.045441	0.042256	0.032671	0	3.36	0.253826	0.517474	0.190387	0.152054	2.19346	0.129	2.18564	0.695063	1.49058	0.054105	1.28908	0.608387	0.757759	0.248188	0.00196	0.5119
235	2020	0.12139	0.047912	0.04069	0.032789	0.0005	3.27518	0.263422	0.522394	0.19921	0.161389	2.06442	0.113	2.20458	0.695978	1.5086	0.065279	1.2175	0.61172	0.895875	0.274207	0.001189	0.514
235	2021	0.134434	0.052514	0.048092	0.033828	0.0001	3.31074	0.270616	0.530305	0.209002	0.1722	2.41723	0.122	2.21227	0.694708	1.51756	0.075095	1.28288	0.602152	0.969889	0.295818	0.000869	0.5294
235	2022	0.138407	0.055879	0.048718	0.033809	0.0307	3.11	0.276677	0.537479	0.196086	0.159807	2.37019	0.102	2.21996	0.693437	1.52651	0.092437	1.31676	0.59886	1.09274	0.324398	0.001179	0.5355
236	2017	0.092453	0.030209	0.035594	0.026651	0	3.58	0.204894	0.453372	0.195536	0.128138	1.61512	0.165	2.26701	0.740031	1.52698	0.017061	1.19243	0.215125	0.618445	0.142581	0.002626	0.4024
236	2018	0.096836	0.033721	0.035469	0.027646	0	3.5	0.204393	0.467795	0.184033	0.125149	1.52447	0.032	2.24391	0.734398	1.50951	0.021764	1.1471	0.227041	0.647548	0.150216	0.002553	0.4186
236	2019	0.104533	0.035743	0.036317	0.032473	0	3.2	0.180333	0.437357	0.178412	0.154628	1.65549	0.106	2.05247	0.692808	1.35967	0.027794	0.647117	0.27173	0.744183	0.276688	0.001987	0.433
236	2020	0.104467	0.036809	0.034888	0.03277	0.0009	3.31515	0.189903	0.449801	0.18694	0.163567	1.55848	0.08	2.10208	0.699542	1.40254	0.010821	0.642542	0.258355	0.789656	0.449314	0.002387	0.4407
236	2021	0.111916	0.039704	0.038493	0.033719	0	3.34226	0.197381	0.463201	0.195928	0.173246	1.85895	0.102	2.13417	0.700693	1.43348	0.016744	0.672389	0.278309	0.811139	0.478366	0.002196	0.456
236	2022	0.110441	0.04212	0.035409	0.032913	0.0268	3.32	0.203966	0.477669	0.188616	0.166405	1.74303	0.012	2.16626	0.701845	1.46442	0.026807	0.605507	0.309184	0.918877	0.483871	0.002361	0.4534
237	2017	0.091755	0.025878	0.03536	0.030516	0	3.97	0.137438	0.536874	0.207549	0.123798	1.51217	0.152	2.52561	0.7325	1.79311	0.002946	0.793133	0.605313	0.806802	0.165923	0.003474	0.4392
237	2018	0.09334	0.027334	0.035784	0.030222	0	4	0.128776	0.521675	0.208638	0.131595	1.52045	0.123	2.49372	0.732662	1.76106	0.003388	0.79453	0.525259	0.889204	0.144144	0.00101	0.4552
237	2019	0.100841	0.030996	0.036352	0.033493	0	3.75	0.126319	0.494475	0.193822	0.142994	1.63158	0.12	2.30279	0.702479	1.60032	0.009691	0.713196	0.662896	0.838963	0.157815	0.000723	0.4714
237	2020	0.101322	0.032079	0.034722	0.03452	0.0031	4.13325	0.132125	0.510723	0.200511	0.151111	1.85222	0.1	2.35929	0.707028	1.65226	0.012544	0.718869	0.744996	0.920953	0.181056	0.000581	0.498
237	2021	0.11057	0.036107	0.039164	0.035299	0	3.56567	0.13715	0.528214	0.206957	0.159285	2.19457	0.113	2.391	0.704176	1.68682	0.021902	0.755641	0.502164	0.952509	0.202773	0.000408	0.5083
237	2022	0.114366	0.038874	0.038348	0.037144	0.0007	2.99809	0.141397	0.544255	0.201092	0.154477	2.22591	0.106	2.42271	0.701325	1.72138	0.029236	0.790553	0.358154	1.04568	0.224529	0.000318	0.513
238	2017	0.072964	0.022448	0.028176	0.02234	0	4.25	0.11543	0.450365	0.159272	0.105994	0.977559	0.147	2.07588	0.716396	1.35948	0.004479	1.36619	0.248175	1.06644	0.155585	0.000806	0.4054
238	2018	0.073506	0.024453	0.027128	0.021927	0	4.3	0.112588	0.460772	0.157183	0.104017	0.954271	0.092	2.09564	0.727027	1.36861	0.008049	1.36844	0.247988	1.10923	0.190217	0.000407	0.4185
238	2019	0.081502	0.026741	0.026326	0.028436	0	4.08	0.073659	0.483084	0.22441	0.171182	1.45547	-0.107	2.10188	0.707676	1.3942	0.008052	0.623737	0.247998	1.06672	0.215847	0.000375	0.4335
238	2020	0.087062	0.03042	0.026892	0.02975	0.0012	3.56633	0.077659	0.504749	0.229371	0.177825	1.63185	0.046	2.17788	0.715741	1.46214	0.003262	0.551229	0.2257	1.21607	0.235944	0.000345	0.4616
238	2021	0.092648	0.0326	0.030222	0.029826	0	3.47001	0.081005	0.52418	0.236219	0.186438	1.66234	0.187	2.22634	0.712325	1.51401	0.007251	0.573369	0.276936	1.41549	0.260221	0.00067	0.4692
238	2022	0.095091	0.033953	0.030052	0.031085	0.0089	3.51	0.083935	0.54541	0.237622	0.189176	1.6721	0.071	2.2748	0.708909	1.56588	0.011895	0.523426	0.279462	1.54585	0.28569	0.000751	0.4734
239	2017	0.086955	0.028332	0.035818	0.022805	0	3.99	0.13679	0.578676	0.247836	0.181255	1.43219	-0.2236	2.24108	0.690793	1.55029	0.011161	1.40797	0.149623	0.584177	0.126361	0.004286	0.4134
239	2018	0.090758	0.031392	0.036699	0.022666	0	4	0.166936	0.54218	0.250259	0.188039	1.48492	0.083	2.16819	0.692117	1.47608	0.012162	1.29426	0.111865	0.662794	0.16474	0.003208	0.4271
239	2019	0.097146	0.031321	0.037515	0.02831	0	3.65	0.107086	0.591196	0.22449	0.191055	1.47053	-0.068	2.10297	0.686552	1.41642	0.019716	0.59703	0.111744	1.05092	0.187134	0.002255	0.441
239	2020	0.100436	0.034684	0.036518	0.029234	0.0002	3.70612	0.112289	0.605333	0.234493	0.201631	1.50672	0.093	2.14615	0.685972	1.46018	0.023162	0.558534	0.130241	1.25961	0.198315	0.004927	0.4129
239	2021	0.108422	0.038376	0.039616	0.030429	0.0001	3.62434	0.115737	0.620028	0.246369	0.214572	1.79264	0.11	2.17349	0.677558	1.49593	0.030762	0.57803	0.130522	1.26657	0.209496	0.006462	0.4212
239	2022	0.105336	0.039995	0.036142	0.029199	0.0043	3.6	0.120316	0.630983	0.225533	0.193792	1.7786	0.102	2.20083	0.669145	1.53169	0.041819	0.626402	0.143683	1.37492	0.263205	0.008593	0.4295
240	2017	0.32651	0.062556	0.117599	0.146355	0	3.1	0.132545	0.499287	0.351712	0.203912	2.78067	0.181	2.37521	0.70207	1.67314	0.057113	0.682319	0.168293	2.94043	0.356863	0.150767	0.748
240	2018	0.344321	0.065558	0.124881	0.153883	0	3.1	0.112357	0.510687	0.352383	0.20727	2.61732	0.15	2.3772	0.703666	1.67354	0.060815	0.633532	0.173366	3.26784	0.455742	0.162613	0.7543
240	2019	0.353953	0.068309	0.125585	0.160058	0	2.96	0.091547	0.54256	0.3615	0.207879	2.6585	0.015	2.39776	0.696706	1.70106	0.070865	0.62767	0.176195	3.4796	0.452804	0.16956	0.7613
240	2020	0.364259	0.063664	0.132532	0.168063	0.0036	4.04	0.084954	0.535949	0.344147	0.2158	3.41583	0.027	2.37255	0.69887	1.67368	0.096	0.601737	0.178455	3.664	0.455977	0.184697	0.8007
240	2021	0.373462	0.06596	0.139658	0.167845	0	4.49	0.0917	0.549011	0.346046	0.229037	3.88262	-0.071	2.41904	0.6988	1.72024	0.101503	0.592691	0.178455	3.657	0.557067	0.176172	0.8025
240	2022	0.383101	0.077605	0.138877	0.166618	0.0386	4.94	0.105123	0.576694	0.340607	0.231537	3.52568	-0.042	2.46576	0.690432	1.77533	0.120632	0.58414	0.178455	3.91493	0.627601	0.017202	0.8
241	2017	0.114434	0.036574	0.047129	0.030731	0	3.83	0.091642	0.537303	0.124724	0.10152	1.27198	0.217	2.24642	0.706781	1.53964	0.015288	1.2207	0.111228	0.733217	0.116374	0.040602	0.3913
241	2018	0.114771	0.037774	0.044367	0.03263	0	3.48	0.08706	0.574047	0.121933	0.0935095	1.23147	0.173	2.23307	0.69367	1.5394	0.008918	1.16703	0.112204	0.792481	0.151576	0.026718	0.4218
241	2019	0.112899	0.033952	0.039249	0.039698	0	3.5	0.071621	0.611003	0.166293	0.135512	1.1931	-0.033	2.22799	0.677052	1.55094	0.007518	1.10151	0.1113	1.12593	0.189235	0.000788	0.561
241	2020	0.110596	0.036437	0.037699	0.03646	0.001	3.87	0.07283	0.597267	0.184687	0.149515	1.36501	0.052	2.20346	0.683057	1.5204	0.008496	1.05464	0.113577	1.20592	0.207384	0.000536	0.4887
241	2021	0.116471	0.040466	0.036906	0.0391	0	4.38	0.067691	0.564123	0.189456	0.14946	1.54912	0.014	2.14247	0.697164	1.44531	0.015726	1.07371	0.082717	1.25377	0.246111	0.000287	0.5015
241	2022	0.115515	0.041288	0.03492	0.039307	0.0035	4.89	0.056504	0.514976	0.158315	0.12649	1.49395	-0.04	2.01888	0.710652	1.30823	0.010947	1.04163	0.085516	1.37016	0.295339	5.8e-05	0.5143
242	2017	0.156807	0.042115	0.073701	0.040991	0	2.9	0.162301	0.711595	0.141247	0.104428	1.29906	0.22	2.33405	0.611536	1.72251	0.028479	1.12292	0.19755	1.01592	0.118385	0.025854	0.5225
242	2018	0.195627	0.045233	0.10786	0.042535	0	2.97	0.16283	0.713903	0.126966	0.0919288	1.41089	0.178	2.26163	0.60941	1.65222	0.009031	1.13127	0.199432	1.11219	0.147647	0.025624	0.5463
242	2019	0.182232	0.050562	0.087543	0.044127	0	2.96	0.140328	0.753709	0.185539	0.154861	1.47362	0.018	2.32436	0.564898	1.75946	0.010356	1.09243	0.218246	1.1209	0.184127	0.038598	0.5463
242	2020	0.138698	0.050974	0.041536	0.046187	0.0032	3.48	0.157894	0.77033	0.161745	0.12413	1.47459	0.033	2.27667	0.554353	1.72232	0.012084	1	0.227747	1.19121	0.209741	0.004483	0.5669
242	2021	0.140908	0.054466	0.040236	0.046206	0.0012	4.55	0.163641	0.76397	0.154818	0.111275	1.84465	-0.057	2.28878	0.563151	1.72563	0.01488	1.11665	0.230594	1.20588	0.24415	0.004181	0.567
242	2022	0.140999	0.05467	0.038728	0.047601	0.0303	5.62	0.180918	0.758552	0.146787	0.105788	1.73693	-0.175	2.27693	0.568195	1.70874	0.02402	1.19822	0.159812	1.29076	0.283775	0.007159	0.59
243	2017	0.10152	0.028598	0.040456	0.032466	0	3.11	0.294911	0.640046	0.164132	0.130463	0.840782	0.217	2.21944	0.681813	1.53763	0.018257	0.671329	0.287428	1.01238	0.118605	0.003897	0.3944
243	2018	0.104701	0.032061	0.039509	0.033131	0	3.19	0.187181	0.731967	0.125082	0.0979325	0.809468	0.145	2.24926	0.615493	1.63377	0.019786	0.638315	0.271743	1.09343	0.143092	0.001636	0.3903
243	2019	0.103523	0.029479	0.035027	0.039017	0	3.19	0.242656	0.685713	0.145758	0.121526	1.81106	-0.046	2.22261	0.654634	1.56798	0.012632	0.616478	0.262062	1.16601	0.17329	0.002049	0.535
243	2020	0.105076	0.029054	0.035939	0.040083	0.0004	4.1	0.227657	0.702416	0.143179	0.12344	1.87965	-0.071	2.22572	0.645346	1.58038	0.005231	0.58835	0.289325	1.31946	0.191302	0.000256	0.5315
243	2021	0.112218	0.032102	0.03802	0.042096	0	4.6	0.229473	0.682921	0.143975	0.12627	2.15711	0.004	2.23714	0.668168	1.56897	0.005371	0.586759	0.253865	1.28535	0.225081	0.000635	0.5335
243	2022	0.113137	0.03126	0.035822	0.046054	0.0006	5.1	0.246801	0.68934	0.141205	0.125092	2.06212	0.074	2.17151	0.656208	1.5153	0.008632	0.524056	0.215829	1.42843	0.267845	0.001049	0.56
244	2017	0.092765	0.028062	0.031741	0.032962	0	3.4	0.060438	0.812701	0.131049	0.111258	0.573577	0.181	2.23466	0.499952	1.7347	0.007533	0.898003	0.179386	0.717464	0.057335	0.012102	0.4858
244	2018	0.094457	0.0304	0.030682	0.033376	0	3.32	0.037476	0.856468	0.131978	0.112563	0.559528	0.12	2.16794	0.424174	1.74376	0.007463	0.86094	0.242415	0.823053	0.074495	0.001436	0.4644
244	2019	0.096887	0.032676	0.029553	0.034659	0	3.3	0.035503	0.837608	0.09555	0.0748187	0.583004	0.009	2.07068	0.460518	1.61017	0.005173	0.55311	0.242415	0.978467	0.098987	0.002475	0.443
244	2020	0.094497	0.034142	0.026482	0.033873	0.0023	3.76	0.033119	0.855544	0.092045	0.0752058	1.21665	0.03	2.04482	0.431831	1.61298	0.002883	0.533131	0.252175	1.08112	0.115018	0.002574	0.4216
244	2021	0.100047	0.03823	0.027171	0.034646	0	3.92	0.032057	0.800458	0.092779	0.0777067	1.54625	-0.088	2.05665	0.52282	1.53383	0.001788	0.555556	0.274165	1.15316	0.142932	0.002388	0.4002
244	2022	0.101398	0.039763	0.025462	0.036173	0.0576	4.08	0.036198	0.845232	0.091147	0.077381	1.45559	-0.226	2.02146	0.450005	1.57146	0.002207	0.511516	0.304807	1.27536	0.177666	0.002643	0.3788
245	2017	0.092383	0.022313	0.029364	0.040706	0	3.48	0.06973	0.855766	0.115619	0.0962105	0.667906	0.228	2.07986	0.431521	1.64834	0.019222	0.587241	0.688866	1.02259	0.097727	0.002549	0.48
245	2018	0.096736	0.025523	0.029349	0.041864	0	3.23	0.052264	0.867923	0.123068	0.107152	0.661625	0.176	2.04046	0.406095	1.63437	0.006709	0.577057	0.603333	1.13277	0.128378	0.002992	0.4752
245	2019	0.100925	0.028201	0.026826	0.045898	0	3.04	0.051438	0.900544	0.136975	0.11999	1.8108	0.016	1.96827	0.331698	1.63657	0.002782	0.487572	0.589265	1.1885	0.168161	0.000545	0.4934
245	2020	0.104544	0.029565	0.027848	0.04713	0.001	3.57	0.047066	0.90628	0.137652	0.123918	1.80394	0.03	1.95286	0.319788	1.63307	0.004645	0.471783	0.406667	1.31041	0.196862	0.00033	0.4606
245	2021	0.110657	0.031268	0.029182	0.050207	0.0001	4.13	0.048413	0.900671	0.134809	0.12251	2.06098	-0.028	1.95602	0.33418	1.62184	0.010264	0.4723	0.473043	1.40893	0.242094	0.00017	0.52
245	2022	0.110487	0.031511	0.027948	0.051028	0.0052	4.69	0.051692	0.909176	0.131232	0.120121	1.97814	-0.121	1.91289	0.313127	1.59976	0.021994	0.425957	0.44172	1.59816	0.286128	6.5e-05	0.54
246	2017	0.299415	0.077257	0.07366	0.148498	0	3	0.12658	0.587101	0.3669	0.219899	3.81978	0.076	2.48839	0.692803	1.79559	0.108876	0.670841	0.219612	3.04456	0.376554	0.067452	0.7205
246	2018	0.315339	0.079625	0.078324	0.15739	0	3.09	0.121371	0.600912	0.363174	0.220695	4.00118	0.055	2.50709	0.687011	1.82008	0.166182	0.691642	0.221968	3.12432	0.457867	0.061961	0.7285
246	2019	0.339439	0.088275	0.076576	0.174589	0	3.44	0.116786	0.649754	0.318948	0.224896	4.40722	0.028	2.622	0.669186	1.95282	0.140437	0.503687	0.22571	2.75702	0.475779	0.048441	0.736
246	2020	0.351515	0.082637	0.076447	0.19243	0.01	4.22	0.119503	0.673204	0.308521	0.215365	3.38353	0.081	2.6355	0.654985	1.98051	0.166323	0.486904	0.227931	2.93146	0.514232	0.047234	0.797
246	2021	0.366185	0.086739	0.078579	0.200868	0.1276	3.86	0.123037	0.696776	0.302957	0.216132	3.70591	-0.078	2.66501	0.637452	2.02756	0.237327	0.497253	0.15984	3.02601	0.590832	0.043167	0.805
246	2022	0.365521	0.087766	0.071897	0.205857	0.1628	4.07	0.12139	0.703989	0.30826	0.220311	3.60122	-0.031	2.66242	0.629312	2.03311	0.267856	0.502683	0.263306	3.16494	0.633721	0.029658	0.811
247	2017	0.109328	0.03695	0.037516	0.034862	0	2.6	0.195367	0.457288	0.139385	0.0979584	1.03779	0.2513	2.30871	0.704812	1.60389	0.030337	0.909187	0.665475	0.712683	0.128593	0.000844	0.4728
247	2018	0.110686	0.038197	0.036637	0.035852	0	2.38	0.193626	0.495374	0.106279	0.0760886	1.04944	0.0162	2.33151	0.725447	1.60606	0.037864	0.887586	0.596798	0.743951	0.15512	0.000516	0.4845
247	2019	0.114085	0.042712	0.03592	0.035452	0	2.53	0.162135	0.607362	0.120686	0.0991605	1.42238	0.1347	2.32367	0.707063	1.61661	0.031373	0.840397	0.5972	0.627336	0.185007	0.000109	0.4964
247	2020	0.116006	0.042567	0.037186	0.036253	0.0013	4.31	0.160217	0.63267	0.119387	0.0983693	1.50265	0.1062	2.31617	0.686079	1.63009	0.032621	0.835252	0.597683	0.606256	0.209319	0.00041	0.4903
247	2021	0.127947	0.047607	0.041973	0.038367	0	4.04	0.160316	0.641666	0.117452	0.0967666	1.78872	0.1382	2.32076	0.682003	1.63875	0.023094	0.933731	0.56775	0.608226	0.233631	0.000562	0.5001
247	2022	0.129046	0.04923	0.040633	0.039183	0.0044	4.1	0.158181	0.649872	0.11925	0.0983459	1.8365	0.1634	2.31989	0.674592	1.6453	0.025256	0.965456	0.573544	0.603798	0.262939	0.001828	0.5056
248	2017	0.183144	0.041921	0.106818	0.034405	0	3.31	0.28229	0.510761	0.157352	0.12755	1.61658	0.209	2.30805	0.731152	1.5769	0.100283	1.3415	0.38345	0.704443	0.16895	0.000766	0.504
248	2018	0.132471	0.04628	0.05479	0.031402	0	3.2	0.255524	0.496025	0.164149	0.1381	1.70143	0.113	2.28224	0.707874	1.57436	0.067432	1.32773	0.347677	0.634451	0.240909	0.00031	0.5047
248	2019	0.137812	0.048326	0.051108	0.038378	0	3.3	0.136097	0.752843	0.176834	0.143861	3.44749	-0.088	2.43783	0.584108	1.85373	0.106952	0.931203	0.366497	0.67508	0.257919	0.000552	0.5259
248	2020	0.13862	0.047819	0.050533	0.040269	0.0014	3.8	0.132991	0.76852	0.177707	0.14522	3.24598	-0.015	2.42815	0.560063	1.86809	0.121632	0.875313	0.343854	0.733492	0.288444	0.000104	0.5382
248	2021	0.153907	0.052448	0.058348	0.043111	0	3.6	0.131882	0.774765	0.174396	0.142517	3.53654	0.078	2.42394	0.552963	1.87097	0.06597	0.937756	0.29861	0.692611	0.310025	0.000265	0.5481
248	2022	0.151411	0.052607	0.055162	0.043641	0.0016	3.7	0.129407	0.780737	0.178209	0.146009	3.11592	0.108	2.41881	0.543754	1.87506	0.028566	0.988889	0.296937	0.688589	0.346207	0.000864	0.5583
249	2017	0.092382	0.027154	0.034423	0.030805	0	3.4	0.173144	0.52161	0.121884	0.0866435	0.860371	0.321	2.26044	0.753044	1.5074	0.031854	0.896094	0.480441	1.01793	0.140684	0.000144	0.3568
249	2018	0.095441	0.029372	0.034293	0.031777	0	3.39	0.184626	0.522243	0.110479	0.0814337	0.873717	0.235	2.24324	0.749534	1.4937	0.037442	0.974418	0.490441	1.0709	0.185606	0.000301	0.3686
249	2019	0.101389	0.032366	0.037441	0.031581	0	3.38	0.165685	0.728393	0.159708	0.12637	1.55276	0.18	2.32401	0.610218	1.7138	0.050236	0.944857	0.492794	0.965292	0.223485	0.000175	0.3853
249	2020	0.105375	0.034676	0.037784	0.032915	0.0009	3.89	0.160914	0.745001	0.157561	0.124979	1.66022	0.064	2.30845	0.587001	1.72145	0.038557	0.942424	0.496029	0.997968	0.251365	0.000195	0.351
249	2021	0.110548	0.038683	0.036831	0.035034	0.0011	3.84	0.159938	0.75064	0.154855	0.122791	1.96175	-0.053	2.30541	0.581443	1.72396	0.041108	0.960186	0.496029	1.00653	0.279245	9.8e-05	0.3607
249	2022	0.11272	0.039664	0.036399	0.036657	0.0076	3.96	0.156914	0.757159	0.157854	0.125503	2.05316	0.14	2.30097	0.572383	1.72858	0.049848	1.02405	0.496029	1.03599	0.609512	0.00012	0.3673
250	2017	0.06966	0.020254	0.024418	0.024989	0	3.2	0.066434	0.754972	0.108664	0.0874863	0.481747	0.214	2.2911	0.587721	1.70338	0.000409	1.12514	0.430984	0.858571	0.07916	0.000139	0.3338
250	2018	0.072747	0.02196	0.024844	0.025943	0	3.2	0.048715	0.790659	0.089898	0.0692723	0.503594	0.177	2.18562	0.529666	1.65595	0.000925	1.20865	0.43541	0.905232	0.0976	0.000131	0.3455
250	2019	0.072327	0.024227	0.022979	0.025121	0	3.74	0.044864	0.863957	0.092998	0.0708821	0.814831	0.207	2.01933	0.420212	1.59911	0.000911	0.853908	0.440656	0.883708	0.112878	6.5e-05	0.353
250	2020	0.076321	0.024326	0.022689	0.029306	0.0025	3.8	0.043292	0.876861	0.092037	0.070395	0.785938	0.031	1.99803	0.390134	1.6079	0.001512	0.832667	0.45	1.01275	0.136344	2.3e-05	0.395
250	2021	0.082298	0.027892	0.025852	0.028555	0	3.95	0.04281	0.88123	0.090403	0.0691596	0.880023	0.077	1.99381	0.381809	1.612	0.001468	0.910489	0.462951	1.00706	0.15981	1.9e-05	0.405
250	2022	0.082239	0.028402	0.024756	0.029081	0.048	4.1	0.041861	0.885116	0.091574	0.0701212	0.899729	0.073	1.98614	0.372388	1.61375	0.001066	0.937312	0.464918	1.06626	0.183276	3.5e-05	0.4093
251	2017	0.108752	0.025965	0.036874	0.045913	0	3.51	0.035094	0.827006	0.168475	0.125564	0.912426	0.164	2.53433	0.484817	2.04951	0.009445	0.897924	0.410385	1.37316	0.186992	3.8e-06	0.3926
251	2018	0.112742	0.028992	0.037959	0.045791	0	3.1	0.050883	0.839147	0.17969	0.136763	0.944045	0.174	2.4708	0.465482	2.00532	0.007851	0.859081	0.423433	1.46544	0.219512	0.001455	0.4044
251	2019	0.118925	0.031284	0.038568	0.049074	0	3.27	0.044888	0.872146	0.160341	0.124868	1.85601	0.202	2.35659	0.425411	1.93118	0.007171	0.580769	0.445157	1.19464	0.243902	0.000382	0.4163
251	2020	0.119728	0.028949	0.037222	0.053557	0.0008	3.85	0.043822	0.883944	0.160946	0.125777	1.73335	0.123	2.34807	0.392517	1.95555	0.006187	0.611058	0.509259	1.14989	0.249402	1.8e-05	0.477
251	2021	0.131513	0.03499	0.040611	0.055912	0	3.63	0.043322	0.888086	0.157735	0.123214	1.80769	0.171	2.3403	0.384493	1.95581	0.006167	0.663242	0.519943	1.2133	0.313383	0.00045	0.4856
251	2022	0.134166	0.037454	0.038762	0.05795	0.0051	3.41	0.042461	0.89237	0.161215	0.126285	1.89991	0.187	2.33139	0.372655	1.95873	0.00609	0.726161	0.523504	1.22176	0.358296	0.000521	0.4926
252	2017	0.082	0.024498	0.029701	0.027801	0	3.29	0.188326	0.622854	0.183367	0.143837	0.696083	0.218	2.3708	0.702217	1.66859	0.134749	0.92149	0.3862	1.09597	0.16996	0.001094	0.4231
252	2018	0.083659	0.02619	0.029512	0.027956	0	3.29	0.173444	0.621018	0.200047	0.15686	0.746656	0.185	2.39305	0.72953	1.66352	0.112901	0.958897	0.3864	1.16376	0.208661	0.00842	0.4344
252	2019	0.088569	0.028751	0.028385	0.031432	0	3.31	0.092076	0.765685	0.220351	0.184925	1.14918	0.266	2.3974	0.635323	1.76207	0.084968	0.519662	0.3882	0.972481	0.228346	0.000502	0.446
252	2020	0.089204	0.032339	0.027195	0.02967	0.0004	3.33	0.089609	0.789112	0.220589	0.186156	1.12548	0.197	2.37823	0.585879	1.79235	0.072428	0.476032	0.39	1.03035	0.257874	0.000483	0.405
252	2021	0.092552	0.035638	0.027139	0.029774	0	3.46	0.088829	0.79532	0.217169	0.183385	1.22067	0.078	2.37433	0.57871	1.79562	0.076988	0.491242	0.391	1.0337	0.287402	0.000477	0.4145
252	2022	0.094998	0.036626	0.026556	0.031815	0.0033	3.59	0.087018	0.803308	0.219402	0.185412	1.24424	0.057	2.36687	0.561681	1.80519	0.10689	0.495266	0.391	1.06383	0.307692	0.000363	0.4199
253	2017	0.07524	0.020167	0.028679	0.026394	0	3.67	0.147116	0.64461	0.09877	0.0647786	0.773097	0.276	2.37075	0.822716	1.54803	0.073493	0.888523	0.518476	0.803559	0.112971	0.000325	0.4075
253	2018	0.079576	0.021946	0.028983	0.028647	0	3.47	0.136973	0.648897	0.100098	0.0624168	0.787105	0.245	2.38319	0.814137	1.56905	0.07766	0.813373	0.523024	0.800595	0.236515	0.000372	0.4192
253	2019	0.088887	0.024376	0.032504	0.032007	0	3.25	0.107454	0.78204	0.128665	0.0925788	1.27513	0.257	2.33233	0.602774	1.72956	0.080235	0.555675	0.523593	0.749571	0.26971	0.000197	0.431
253	2020	0.087967	0.029391	0.029289	0.029287	0.0001	3.56	0.105064	0.799313	0.128494	0.0929629	1.30761	0.197	2.31459	0.562854	1.75174	0.066811	0.539956	0.529846	0.767178	0.271218	0.000192	0.351
253	2021	0.093732	0.032403	0.032163	0.029165	0.0002	3.53	0.103667	0.804417	0.125845	0.091093	1.53902	0.169	2.30696	0.556666	1.7503	0.039787	0.574286	0.534395	0.769158	0.272727	0.000185	0.3606
253	2022	0.092629	0.03344	0.028783	0.030405	0.0034	3.49	0.101789	0.810718	0.127961	0.0928404	1.56413	0.168	2.29549	0.542574	1.75292	0.04057	0.607307	0.5361	0.775174	0.274236	0.000145	0.3646
254	2017	0.299123	0.094888	0.066921	0.137314	0	3.32	0.239467	0.626689	0.441048	0.311058	4.50207	0.13	2.52813	0.667469	1.86067	0.340766	0.565268	0.609799	2.26915	0.382781	1.0559	0.7342
254	2018	0.28523	0.096307	0.061115	0.127809	0	3.26	0.224197	0.628054	0.442639	0.310804	4.57016	0.085	2.56329	0.665734	1.89756	0.395269	0.56644	0.691651	2.36289	0.39767	1.19766	0.7401
254	2019	0.319592	0.106906	0.059382	0.153304	0	3.27	0.202228	0.651405	0.447743	0.325845	4.81446	0.011	2.58463	0.656176	1.92846	0.34793	0.539108	0.662907	2.3886	0.458412	1.02902	0.7461
254	2020	0.3016	0.102811	0.057013	0.141777	0.0371	3.64	0.1869	0.650583	0.465223	0.319604	3.605	0.128	2.61466	0.654287	1.96037	0.34691	0.521678	0.682737	2.5508	0.489997	1.03252	0.792
254	2021	0.305736	0.103621	0.05873	0.143385	0.1665	3.6	0.194661	0.653642	0.451945	0.313171	3.47005	-0.116	2.61731	0.652436	1.96487	0.411673	0.527607	0.739202	2.72493	0.616517	0.986241	0.7949
254	2022	0.305985	0.106489	0.056818	0.142678	0.1334	3.56	0.217079	0.638579	0.4416	0.300004	3.21638	0.105	2.601	0.660954	1.94005	0.389509	0.574157	0.732876	2.79055	0.648832	1.05684	0.7959
255	2017	0.115563	0.035841	0.044162	0.03556	0	3.23	0.164522	0.556081	0.208336	0.165524	1.83892	0.125	2.3808	0.697223	1.68358	0.009935	1.23696	0.737818	0.593945	0.196386	0.003026	0.6463
255	2018	0.123813	0.035373	0.044841	0.043599	0	3.23	0.137133	0.544092	0.237446	0.188914	1.86559	0.11	2.39091	0.699612	1.6913	0.009159	0.876776	0.712909	0.719195	0.24625	0.002005	0.659
255	2019	0.124887	0.036464	0.047017	0.041406	0	3.28	0.13389	0.570779	0.177561	0.139374	1.90027	0.086	2.43444	0.696989	1.73745	0.011002	0.662109	0.711091	0.771366	0.272152	0.003156	0.6607
255	2020	0.122771	0.038757	0.039327	0.044687	0.0003	3.58	0.13385	0.580497	0.181096	0.141454	1.74948	0.052	2.4438	0.699568	1.74423	0.017975	0.610128	0.711091	0.802137	0.322342	0.003229	0.6367
255	2021	0.131468	0.041518	0.043399	0.046551	0	3.23	0.138761	0.557066	0.178176	0.133565	1.90485	0.079	2.43545	0.708795	1.72666	0.022911	0.796426	0.708545	0.798103	0.373077	0.003407	0.6456
255	2022	0.131594	0.043032	0.040818	0.047743	0.006	2.88	0.140284	0.572956	0.173853	0.130194	2.03629	0.105	2.44315	0.709677	1.73348	0.026064	0.915417	0.707273	0.746951	0.410976	0.004037	0.6441
256	2017	0.120445	0.048569	0.038068	0.033808	0	3.2	0.343018	0.489326	0.168131	0.120733	2.11817	0.202	2.24849	0.725721	1.52277	0.027262	2.36805	0.538004	0.631606	0.201312	0.008081	0.5204
256	2018	0.119191	0.044115	0.040317	0.034759	0	3.1	0.348755	0.486942	0.173582	0.12186	2.24121	0.121	2.23713	0.729467	1.50766	0.028002	2.14756	0.549264	0.682043	0.242593	0.009542	0.5323
256	2019	0.123472	0.042856	0.038895	0.04172	0	3.1	0.315577	0.522129	0.195341	0.137142	2.2886	0.05	2.30347	0.714669	1.5888	0.037761	1.65167	0.57492	0.809383	0.247215	0.010075	0.5426
256	2020	0.120913	0.044506	0.034704	0.041703	0.0013	3.6	0.289585	0.539011	0.192301	0.137456	2.23087	0.021	2.34809	0.717092	1.631	0.034885	1.55474	0.580998	0.893332	0.308406	0.010854	0.5704
256	2021	0.126068	0.045409	0.03629	0.044369	0	3.1	0.299527	0.52603	0.188424	0.136547	2.56171	0.035	2.3429	0.724839	1.61806	0.034547	1.65621	0.551156	0.865272	0.356568	0.015149	0.5874
256	2022	0.127459	0.04762	0.034336	0.045502	0.0248	2.52	0.304054	0.520345	0.187611	0.137621	2.69185	0.093	2.34024	0.725526	1.61471	0.041694	1.69027	0.550875	0.890964	0.402298	0.019975	0.5942
257	2017	0.141217	0.052165	0.032721	0.056331	0	3.2	0.226972	0.49955	0.181155	0.140718	1.40092	0.113399	2.2996	0.716294	1.58331	0.016855	1.99979	0.177143	0.557063	0.204915	0.010821	0.5026
257	2018	0.14018	0.049571	0.032652	0.057958	0	3.06	0.199038	0.520493	0.172053	0.131376	1.51683	0.089942	2.31212	0.709495	1.60263	0.030823	1.83173	0.179409	0.626634	0.237174	0.011023	0.5127
257	2019	0.141531	0.04891	0.032807	0.059814	0	3.17	0.172836	0.552646	0.182603	0.147748	1.97701	-0.015385	2.38111	0.698802	1.68231	0.040683	1.15024	0.663696	0.793916	0.282969	0.011181	0.5214
257	2020	0.1371	0.047139	0.029468	0.060493	0.0016	3.6	0.151919	0.611424	0.161628	0.125891	1.96861	0.051154	2.389	0.683381	1.70562	0.047172	1.08839	0.688406	0.935149	0.269522	0.011246	0.5544
257	2021	0.141147	0.049295	0.033508	0.058344	0.0015	3.3	0.156022	0.613815	0.152529	0.115236	2.34049	0.104	2.3764	0.683259	1.69315	0.061135	1.18079	0.698551	0.91309	0.367473	0.019288	0.5725
257	2022	0.128847	0.051735	0.031416	0.045696	0.0035	3	0.156272	0.612843	0.146316	0.114552	2.70978	0.108	2.36715	0.68255	1.6846	0.062068	1.24593	0.652174	0.93592	0.379217	0.026996	0.576
258	2017	0.0978	0.037994	0.031896	0.02791	0	3.21	0.171958	0.590672	0.190476	0.145411	1.21096	0.201	2.51828	0.734848	1.78343	0.008075	1.18956	0.194569	0.648897	0.192806	0.018193	0.4579
258	2018	0.096464	0.033759	0.033611	0.029095	0	3.16	0.170516	0.593386	0.190014	0.144832	1.32469	0.138	2.51661	0.733304	1.78331	0.008389	1.01868	0.196367	0.657981	0.229304	0.015336	0.4844
258	2019	0.099452	0.035891	0.032768	0.030792	0	1.98	0.168703	0.596415	0.194	0.148353	1.41145	-0.033	2.52355	0.732736	1.79081	0.007702	0.824717	0.185431	0.678245	0.25175	0.012478	0.5039
258	2020	0.093543	0.035311	0.028017	0.030215	0.0015	3.63	0.14676	0.658217	0.199269	0.15347	1.26095	-0.049	2.50286	0.685075	1.81778	0.008685	0.775239	0.171948	0.749328	0.285759	0.018243	0.4931
258	2021	0.099624	0.037081	0.031831	0.030711	0.0003	3.61	0.154613	0.644124	0.18494	0.141175	1.35904	-0.082	2.48612	0.692344	1.79378	0.007916	0.858883	0.171536	0.759664	0.327323	0.020082	0.5107
258	2022	0.097393	0.038505	0.029677	0.029211	0.0372	3.59	0.163183	0.653781	0.173846	0.130436	1.4407	-0.078	2.48212	0.685972	1.79614	0.010304	0.919191	0.171498	0.811884	0.364091	0.029897	0.5134
259	2017	0.119607	0.040624	0.041215	0.037767	0	3.45	0.079494	0.575936	0.124878	0.0714081	1.25779	-0.056	2.36235	0.718153	1.64419	0.001411	1.7401	0.492588	0.846201	0.198739	0.00398	0.5926
259	2018	0.118259	0.039366	0.039707	0.039186	0	3.5	0.091317	0.560201	0.160657	0.100294	1.36541	0.069	2.40277	0.71169	1.69108	0.001918	1.87146	0.50145	0.761516	0.237179	0.008055	0.6084
259	2019	0.120149	0.040318	0.038234	0.041597	0	3.58	0.091006	0.62373	0.189045	0.139028	1.73989	0.011	2.44577	0.674014	1.77176	0.014537	1.94277	0.502095	0.792928	0.269231	0.01213	0.6407
259	2020	0.118416	0.041304	0.03698	0.040132	0.0007	3.64	0.093992	0.629044	0.223684	0.170257	1.56464	0.038	2.46475	0.677063	1.78769	0.015686	1.68771	0.14634	0.881267	0.326372	0.013142	0.6137
259	2021	0.124762	0.046851	0.035934	0.041978	0.0011	3.54	0.095459	0.627944	0.221501	0.164374	1.68524	-0.231	2.48084	0.678609	1.80223	0.002668	2.17322	0.165602	0.739274	0.372103	0.046671	0.618
259	2022	0.128896	0.049002	0.038163	0.041731	0.0058	3.44	0.090492	0.627034	0.209524	0.154435	1.77844	-0.029	2.47994	0.677272	1.80267	0.007787	2.31977	0.171474	0.729219	0.454921	0.080199	0.6197
260	2017	0.098557	0.034764	0.024273	0.03952	0	3.2	0.174383	0.645505	0.217887	0.170689	1.22069	0.23	2.3874	0.674898	1.7125	0.006852	1.22246	0.379859	0.580412	0.171728	0.005267	0.4714
260	2018	0.097175	0.036579	0.023136	0.03746	0	3.08	0.173378	0.654055	0.209442	0.164041	1.33506	0.195	2.35858	0.665809	1.69277	0.007405	1.24413	0.402917	0.575436	0.206299	0.013514	0.4843
260	2019	0.097613	0.036492	0.021216	0.039905	0	3.11	0.150985	0.668116	0.187128	0.153798	1.52619	-0.026	2.37734	0.661837	1.7155	0.006537	1.00872	0.404284	0.620496	0.228346	0.021761	0.5196
260	2020	0.097966	0.037806	0.020308	0.039852	0.0025	3.57	0.144941	0.684119	0.187079	0.151909	1.4973	-0.033	2.37798	0.653762	1.72422	0.01227	0.927616	0.392054	0.668878	0.267889	0.028581	0.5096
260	2021	0.107645	0.040648	0.024147	0.04285	0.0003	3.1	0.150881	0.684317	0.171778	0.138867	1.71918	0.195	2.37178	0.65614	1.71564	0.017552	1.02032	0.398891	0.659244	0.312368	0.049106	0.5226
260	2022	0.104219	0.040874	0.022428	0.040917	0.0324	3.4	0.157842	0.680585	0.16618	0.133096	1.81626	0.133	2.37213	0.65884	1.71329	0.018804	1.05558	0.403145	0.678801	0.332475	0.077136	0.5278
261	2017	0.140963	0.050763	0.058813	0.031386	0	3.3	0.149834	0.578825	0.179462	0.0987188	1.38724	0.114	2.43176	0.726232	1.70553	0.003831	2.06171	0.187709	0.598196	0.185714	0.028114	0.577
261	2018	0.143145	0.050774	0.062209	0.030162	0	3.2	0.139336	0.586008	0.161718	0.0821377	1.48054	0.074	2.3903	0.704347	1.68595	0.001907	2.01475	0.184302	0.54014	0.232813	0.035256	0.5894
261	2019	0.143217	0.053485	0.059716	0.030016	0	3.1	0.139693	0.599816	0.174697	0.0984498	1.56024	0.143	2.42844	0.694783	1.73366	0.002292	2.25086	0.18676	0.513175	0.257143	0.042398	0.5954
261	2020	0.145636	0.051939	0.058996	0.034701	0.0004	3.64	0.13657	0.622171	0.182477	0.101591	1.69434	0.086	2.44656	0.688174	1.75839	0.002934	2.02495	0.18743	0.567281	0.299564	0.037624	0.616
261	2021	0.162526	0.059318	0.068281	0.034927	0	3.39	0.140082	0.615121	0.171203	0.0957463	1.79567	-0.135	2.43043	0.69353	1.7369	0.004098	2.57342	0.182123	0.475546	0.357254	0.048395	0.621
261	2022	0.178853	0.066922	0.076943	0.034988	0.0316	2.44	0.145725	0.613003	0.171687	0.0964098	1.83991	0.053	2.43744	0.694218	1.74322	0.00508	2.99984	0.203966	0.417808	0.404232	0.065925	0.623
262	2017	0.081633	0.024619	0.023074	0.03394	0	3.2	0.093656	0.72113	0.157642	0.122043	1.11666	0.241	2.32888	0.602702	1.72618	0.00309	1.54224	0.2055	0.732857	0.158033	0.000141	0.4678
262	2018	0.078737	0.02276	0.023687	0.032291	0	3.1	0.096007	0.7118	0.155701	0.12621	1.22929	0.165	2.31854	0.607647	1.71089	0.004135	1.63357	0.206375	0.680279	0.189474	0.000282	0.4793
262	2019	0.081573	0.024254	0.0228	0.03452	0	3.03	0.08876	0.736705	0.187055	0.156962	1.67039	0.1	2.34132	0.589345	1.75197	0.007462	1.12889	0.206563	0.723528	0.234868	0.000357	0.5045
262	2020	0.080066	0.023203	0.02098	0.035884	0.0023	3.63	0.084983	0.750105	0.186379	0.154528	1.63908	-0.035	2.33757	0.576934	1.76063	0.009273	0.890435	0.207375	0.882691	0.285941	0.000418	0.4992
262	2021	0.090315	0.026927	0.024306	0.039082	0	3.24	0.089004	0.752866	0.16908	0.139196	1.88502	0.064	2.33364	0.575205	1.75844	0.009586	0.966136	0.2075	0.891209	0.328808	0.000813	0.516
262	2022	0.089732	0.028295	0.023501	0.037937	0.0255	2.8	0.093309	0.750814	0.162558	0.132534	1.99122	0.035	2.34276	0.577413	1.76535	0.012565	0.974826	0.207563	0.952755	0.376413	0.001172	0.5227
263	2017	0.079048	0.025657	0.022554	0.030837	0	3.3	0.118647	0.562115	0.18737	0.122582	0.813563	0.22	2.26886	0.730954	1.53791	0.029174	1.52978	0.59625	0.608167	0.122925	0.002993	0.4515
263	2018	0.078069	0.023877	0.024165	0.030026	0	3.3	0.113297	0.568476	0.189127	0.127241	0.885386	0.126	2.29175	0.719577	1.57217	0.025813	1.53087	0.64825	0.618415	0.134661	0.004046	0.4667
263	2019	0.079185	0.023772	0.022438	0.032975	0	3.3	0.117371	0.594292	0.151395	0.112726	0.860332	-0.01	2.24105	0.692536	1.54852	0.021386	1.05605	0.5965	0.683955	0.1584	0.009832	0.4937
263	2020	0.080185	0.022303	0.020288	0.037594	0.0006	3.59	0.11294	0.614252	0.154338	0.113818	0.79232	-0.036	2.24904	0.686673	1.56237	0.022287	0.74084	0.601	0.897916	0.189742	0.009515	0.4803
263	2021	0.087829	0.026098	0.023746	0.037985	0	3.2	0.118152	0.621487	0.14374	0.106067	0.871512	0.14	2.25451	0.684951	1.56956	0.024284	0.863105	0.603	0.889401	0.227309	0.013165	0.4942
263	2022	0.087559	0.026138	0.023632	0.037788	0.0092	3.7	0.123756	0.622236	0.143465	0.1058	0.920854	0.19	2.26161	0.684431	1.57718	0.022015	0.861752	0.6175	0.971681	0.255676	0.016086	0.4998
264	2017	0.316916	0.053975	0.063181	0.19976	0	2.04	0.138201	0.578552	0.36065	0.29915	3.64308	-0.3393	2.52357	0.686372	1.8372	0.05005	0.557943	0.548791	3.85618	0.442025	2.4e-05	0.8102
264	2018	0.294514	0.056116	0.066731	0.171668	0	2.09	0.116607	0.652449	0.431368	0.2034	3.5419	0.1211	2.53151	0.651471	1.88004	0.048731	0.53533	0.557671	4.02883	0.52561	0.005242	0.8103
264	2019	0.30104	0.057047	0.06455	0.179442	0	3.38	0.124179	0.616523	0.316683	0.245697	4.24348	-0.0466	2.54772	0.669992	1.87773	0.04209	0.513643	0.597235	4.23987	0.594277	0.002321	0.8104
264	2020	0.313653	0.05756	0.065364	0.190729	0.0037	3.06	0.110318	0.613376	0.350987	0.280374	3.54111	0.034	2.61078	0.687478	1.9233	0.035514	0.492235	0.57258	4.48735	0.637119	0.001907	0.831
264	2021	0.334675	0.068091	0.070825	0.19576	0.0097	3.26	0.105354	0.631816	0.341458	0.271617	4.86713	0.077	2.62246	0.677553	1.94491	0.043887	0.542138	0.552565	4.35168	0.686012	0.001672	0.8356
264	2022	0.348893	0.061078	0.060212	0.227603	0.0964	3.46	0.10999	0.647619	0.334358	0.262905	3.29471	-0.035	2.63722	0.673246	1.96398	0.050486	0.540829	0.399616	4.45991	0.738916	0.000724	0.8407
265	2017	0.33796	0.05066	0.229298	0.058001	0	2.78	0.469272	0.325496	0.238734	0.195456	2.57737	-0.0805	2.05196	0.915922	1.13604	0.088743	1.12954	0.171917	2.44357	0.585714	3.2e-06	0.9343
265	2018	0.358369	0.055407	0.249073	0.053889	0	2.78	0.568519	0.341346	0.255124	0.214228	2.65749	-0.1919	1.74199	0.650633	1.09136	0.072492	1.6284	0.060906	1.77692	0.661905	1.6e-05	0.9365
265	2019	0.33102	0.058344	0.220652	0.052024	0	2.78	0.525272	0.386215	0.194155	0.158471	2.90975	0.1196	1.86131	0.697305	1.16401	0.036042	1.77075	0.061228	1.89278	0.82381	3.2e-05	0.9368
265	2020	0.267787	0.053124	0.15333	0.061333	0	2.85	0.525573	0.372134	0.246445	0.208531	2.19781	0.076465	1.83535	0.699535	1.17527	0.042553	1.84731	0.061637	1.92144	0.858438	4.7e-05	0.9443
265	2021	0.296482	0.05531	0.171097	0.070075	0.0005	2.87	0.447126	0.452822	0.16443	0.133148	2.47143	0.069	2.03568	0.701765	1.33392	0.039539	2	0.061901	1.77747	0.861905	4.9e-05	0.9444
265	2022	0.273259	0.056181	0.13919	0.077887	0	2.87	0.452106	0.448551	0.16671	0.134656	2.53568	0.094	2.02019	0.703995	1.33234	0.046332	2.12007	0.061901	1.58919	0.996693	5.7e-05	0.9447
266	2017	0.124054	0.04345	0.042527	0.038077	0	2.89	0.401654	0.327429	0.212531	0.136647	1.89814	-0.5938	1.96261	0.740721	1.22189	0.401881	1.22575	0.302103	1.48128	0.321739	4.5e-06	0.701
266	2018	0.127101	0.046381	0.043263	0.037457	0	2.87	0.402543	0.307903	0.168061	0.123572	1.99346	0.1152	1.85541	0.728161	1.12724	0.495919	1.42182	0.300956	1.29074	0.395556	0.001003	0.7047
266	2019	0.126487	0.04884	0.040245	0.037402	0	2.64	0.367673	0.426138	0.248622	0.157584	2.13507	0.1037	2.17318	0.809881	1.36329	0.41624	2.28309	0.299044	0.906908	0.422222	0.000636	0.7095
266	2020	0.13325	0.047907	0.042013	0.04333	0.0001	3.2	0.39083	0.43559	0.250627	0.160401	2.15415	0.09814	2.1561	0.784149	1.37195	0.367039	2.22761	0.299235	0.857795	0.439372	0.000254	0.774
266	2021	0.145509	0.051818	0.047762	0.045929	0	2.99	0.419037	0.398779	0.26682	0.161768	2.37482	0.105	2.13531	0.773104	1.36221	0.440949	2.59087	0.298853	0.848851	0.48	0.000245	0.7843
266	2022	0.141042	0.054375	0.040071	0.046596	0	2.71	0.400382	0.428671	0.238111	0.144681	2.18033	0.173	2.11694	0.791812	1.32513	0.444385	3.11241	0.298853	0.910587	0.504835	0.000751	0.7891
267	2017	0.095163	0.030758	0.03424	0.030165	0	2.25	0.178164	0.54814	0.136042	0.0992583	1.19813	0.4171	2.27054	0.745125	1.52542	0.124382	0.828913	0.374271	1.39198	0.188462	0.002106	0.4932
267	2018	0.094345	0.032396	0.031462	0.030487	0	2.16	0.140243	0.552533	0.12786	0.0917029	1.24463	-0.2081	2.28576	0.741959	1.5438	0.091381	0.934661	0.333421	1.28056	0.251099	0.001988	0.5062
267	2019	0.097013	0.033025	0.033007	0.030981	0	2.15	0.128285	0.595064	0.10733	0.0757639	0.897692	0.1307	2.27495	0.708301	1.56664	0.098272	0.827218	0.281228	1.37961	0.29337	0.003163	0.5143
267	2020	0.100101	0.032501	0.033837	0.033763	0.0004	2.89	0.125	0.632389	0.134372	0.105161	1.02722	0.16023	2.35339	0.700817	1.65257	0.130181	0.752251	0.281754	1.49386	0.314776	0.003559	0.5656
267	2021	0.098313	0.034797	0.031441	0.032076	0	2.98	0.125083	0.630447	0.136438	0.106608	1.2511	0.1216	2.36677	0.693375	1.6734	0.136637	0.875487	0.282368	1.34462	0.178222	0.003813	0.5769
267	2022	0.105646	0.035419	0.034602	0.035625	0.0025	3.07	0.134694	0.637399	0.138138	0.105178	1.20274	0.125	2.37123	0.673788	1.69744	0.151197	0.938312	0.399902	1.29026	0.439382	0.004104	0.5832
268	2017	0.08669	0.021949	0.023734	0.041006	0	3.2	0.14617	0.674472	0.127106	0.0901832	0.93751	-0.0057	2.30969	0.71587	1.59382	0.06709	0.585379	1.07633	1.39716	0.160647	2.2e-05	0.4014
268	2018	0.089384	0.02291	0.024249	0.042225	0	3.1	0.148674	0.647968	0.13172	0.101158	0.786157	-0.016	2.31586	0.772304	1.54356	0.065669	0.554191	1.077	1.46874	0.218011	2.2e-05	0.4165
268	2019	0.093559	0.024293	0.026521	0.042746	0	2.8	0.174717	0.668431	0.13482	0.106	0.7639	0.1148	2.27186	0.664068	1.60779	0.060427	0.445564	1.077	1.70761	0.254032	3.6e-05	0.4229
268	2020	0.093845	0.023821	0.025339	0.044685	0.001	4	0.155537	0.688081	0.146192	0.117322	0.846708	0.136166	2.26473	0.648265	1.61647	0.058915	0.426988	0.886575	1.86435	0.27629	5.2e-06	0.4229
268	2021	0.099128	0.024907	0.027445	0.046777	0.0039	3.9	0.17568	0.672882	0.147766	0.118025	0.924805	0.11	2.2727	0.673647	1.59906	0.062016	0.47337	0.746575	1.85369	0.304301	7.3e-06	0.4668
268	2022	0.099119	0.025263	0.025008	0.048848	0.0006	4.4	0.170377	0.677597	0.13778	0.112555	0.869335	0.148	2.27788	0.662033	1.61585	0.050376	0.503117	0.746575	1.80927	0.335847	9.5e-06	0.4766
269	2017	0.088652	0.021586	0.03399	0.033076	0	3.16	0.094758	0.654712	0.150062	0.113896	1.05036	-0.5304	2.38993	0.725167	1.66476	0.002975	0.640579	1.00983	1.89772	0.184211	0.000236	0.3972
269	2018	0.094497	0.024196	0.036243	0.034058	0	3.07	0.090154	0.677598	0.137901	0.113271	1.10127	-0.2101	2.3757	0.70606	1.66964	0.002623	0.606919	0.19064	1.76736	0.235979	5.2e-06	0.4231
269	2019	0.103869	0.026593	0.037515	0.039761	0	3.17	0.078269	0.709669	0.171559	0.148862	0.758557	0.1425	2.37049	0.636959	1.73353	0.004713	0.28374	0.183158	1.73784	0.266667	7.2e-05	0.4332
269	2020	0.110527	0.03126	0.03674	0.042526	0	3.32	0.088006	0.728193	0.210695	0.17754	0.928983	0.1341	2.42696	0.637969	1.78899	0.007985	0.304462	0.184283	1.68534	0.28542	0.000115	0.4701
269	2021	0.114821	0.033833	0.036524	0.044464	0	3.38	0.085659	0.729168	0.19414	0.163696	1.05243	0.125	2.44178	0.633284	1.8085	0.007756	0.336505	0.184283	1.55215	0.319786	0.000207	0.4822
269	2022	0.113219	0.03549	0.03312	0.044609	0.0012	3.3	0.08735	0.754061	0.182055	0.159711	1.06756	0.18	2.45582	0.609869	1.84595	0.010548	0.370948	0.184283	1.45764	0.351802	8.4e-05	0.4935
270	2017	0.10357	0.023794	0.034505	0.045271	0	2.6	0.094354	0.717966	0.178948	0.128039	1.40773	-0.2978	2.4678	0.675909	1.79189	0.006503	0.472196	0.12155	1.61601	0.294656	2.4e-05	0.4576
270	2018	0.109521	0.025591	0.037982	0.045948	0	2.6	0.074649	0.732947	0.148235	0.113084	1.39889	0.1212	2.42977	0.664207	1.76556	0.004587	0.398604	0.1303	1.55023	0.352672	2.3e-05	0.4755
270	2019	0.112419	0.027354	0.038514	0.04655	0	2.8	0.062986	0.760611	0.164676	0.139107	1.6087	0.1346	2.4453	0.631859	1.81344	0.007348	0.355762	0.1358	1.43664	0.41145	0.000122	0.4855
270	2020	0.112641	0.029251	0.036015	0.047375	0.0002	2.9	0.064348	0.789565	0.210352	0.190529	1.68007	0.082428	2.46251	0.57026	1.89225	0.009422	0.346025	0.13615	1.43779	0.418328	4.8e-05	0.5129
270	2021	0.11988	0.031947	0.038443	0.04949	0.0015	2.79	0.067786	0.777291	0.192666	0.171516	1.91117	0.11	2.51274	0.60742	1.90532	0.00711	0.381453	0.1356	1.35168	0.458015	0.000675	0.5252
270	2022	0.12095	0.033175	0.037123	0.050652	0.0002	2.69	0.066742	0.766364	0.191823	0.171443	2.01929	0.176	2.48617	0.599574	1.8866	0.007738	0.406788	0.13805	1.29215	0.479662	0.000264	0.5349
271	2017	0.076751	0.019784	0.025789	0.031178	0	3.61	0.025476	0.60552	0.132547	0.0907416	0.993061	-0.3672	2.34042	0.743142	1.59728	0.007529	0.509679	0.106314	1.67047	0.180769	0.000251	0.3972
271	2018	0.080172	0.021237	0.026167	0.032768	0	3.49	0.025981	0.621647	0.124806	0.0890374	0.965629	-0.1786	2.3469	0.748388	1.59851	0.012147	0.510783	0.101569	1.58652	0.237607	0.000258	0.4113
271	2019	0.085924	0.023513	0.02748	0.034931	0	3.34	0.015253	0.692233	0.141852	0.108662	0.757129	0.1232	2.2597	0.643934	1.61576	0.010481	0.511821	0.101569	1.43626	0.289744	0.000433	0.4198
271	2020	0.091234	0.0273	0.025704	0.03823	0.0009	3.7	0.02169	0.705479	0.165858	0.143204	0.849603	0.143386	2.28832	0.629706	1.65861	0.005882	0.46757	0.101686	1.46447	0.306165	0.00053	0.4477
271	2021	0.097485	0.030471	0.027993	0.039022	0	3.74	0.019832	0.718156	0.146783	0.12916	0.986455	0.119	2.29043	0.621509	1.66892	0.003779	0.538074	0.107176	1.35576	0.335345	0.000617	0.4602
271	2022	0.098757	0.03263	0.0275	0.038627	0	3.79	0.025251	0.720739	0.127207	0.107959	1.00356	0.106	2.30736	0.61653	1.69083	0.00332	0.637494	0.107216	1.29836	0.35674	0.000698	0.4731
272	2017	0.128898	0.030634	0.05582	0.042445	0	2.7	0.154146	0.608052	0.323613	0.266995	1.84799	-0.507	2.60414	0.82395	1.78019	0.009433	0.643191	0.111489	1.36634	0.335953	0.000358	0.6027
272	2018	0.138643	0.034124	0.060851	0.043668	0	2.47	0.162278	0.630456	0.227807	0.181911	1.63778	0.072	2.52288	0.769913	1.75297	0.008738	0.633364	0.111617	1.28421	0.440511	1.8e-05	0.6152
272	2019	0.138796	0.036736	0.059351	0.042708	0	2.79	0.151974	0.65586	0.240893	0.204799	2.16224	0.149	2.56076	0.733321	1.82743	0.008775	0.937029	0.11183	1.24548	0.501478	6.9e-05	0.6244
272	2020	0.129045	0.041935	0.042562	0.044548	0	2.84	0.168161	0.66293	0.218715	0.195039	2.16607	0.120742	2.52022	0.700257	1.81997	0.009436	0.992058	0.11183	1.19366	0.531994	0.000125	0.6244
272	2021	0.139715	0.045425	0.048205	0.046085	0	2.71	0.162326	0.650743	0.177369	0.153991	2.56453	0.125	2.48131	0.702891	1.77842	0.007792	1.09995	0.11183	1.11553	0.583581	0.000153	0.6522
272	2022	0.15332	0.068008	0.040614	0.044698	0.0001	1.71	0.182728	0.64184	0.185022	0.16176	2.69532	0.176	2.4764	0.707824	1.76857	0.009157	1.13791	0.11183	1.12261	0.593688	0.000202	0.659
273	2017	0.0784	0.024826	0.023407	0.030166	0	2.48	0.018614	0.667209	0.129827	0.0796709	1.05889	-0.597	2.21717	0.649975	1.56719	0.002911	1.1524	0.778302	1.15566	0.161111	0.00212	0.37
273	2018	0.08464	0.026013	0.027076	0.031551	0	2.74	0.01744	0.695136	0.134117	0.0825361	1.09276	-0.076	2.20662	0.629775	1.57685	0.002367	1.2634	0.661	0.969669	0.211481	0.001373	0.384
273	2019	0.12124	0.027222	0.062443	0.031576	0	2.81	0.024481	0.727216	0.146456	0.0957184	0.765546	0.149	2.32284	0.611347	1.7115	0.002129	1.30641	0.64	9.6221	0.255926	0.001426	0.3992
273	2020	0.089403	0.030912	0.025433	0.033058	0.0003	3.63	0.021408	0.785352	0.137733	0.10043	0.763332	0.266849	2.21367	0.53972	1.67395	0.002119	1.18494	0.640323	1.00081	0.278391	0.001342	0.4189
273	2021	0.094199	0.033981	0.026724	0.033493	0	3.72	0.020277	0.799233	0.138909	0.101558	0.855559	0.111	2.19642	0.527524	1.6689	0.001984	1.35996	0.536774	0.935685	0.307978	0.001013	0.4313
273	2022	0.095752	0.035655	0.02563	0.034467	0.0005	3.81	0.018859	0.789234	0.133342	0.100032	0.849879	0.113	2.20571	0.534433	1.67128	0.001848	1.59756	0.540323	0.83243	0.331104	0.00088	0.4398
274	2017	0.069656	0.016377	0.022531	0.030747	0	3.32	0.069546	0.748844	0.105207	0.067845	0.44914	-0.4226	2.17746	0.599655	1.57781	0.005892	0.399522	0.529526	2.20966	0.132013	1.5e-05	0.3437
274	2018	0.073459	0.017385	0.024883	0.031192	0	3.29	0.071118	0.775173	0.09968	0.0722114	0.454001	0.151	2.12482	0.564712	1.56011	0.004262	0.370109	0.530084	2.08225	0.194408	0.000308	0.3591
274	2019	0.077578	0.01984	0.024432	0.033305	0	2.8	0.062167	0.799163	0.119031	0.0911763	0.541717	0.154	2.12801	0.517698	1.61031	0.006065	0.243503	0.530641	1.85247	0.235855	0.001357	0.3693
274	2020	0.079271	0.021845	0.024281	0.033145	0.0009	3.2	0.056519	0.828516	0.131783	0.10155	0.591608	0.157584	2.13085	0.481315	1.64953	0.004535	0.247854	0.530919	1.90699	0.255131	0.00022	0.3839
274	2021	0.084664	0.024104	0.026192	0.034368	0	3.1	0.060289	0.824252	0.115989	0.0860466	0.686107	0.153	2.12536	0.491376	1.63398	0.003995	0.259433	0.530362	1.8063	0.275248	0.000777	0.3951
274	2022	0.084047	0.025386	0.025073	0.033587	0.0005	3	0.060571	0.817392	0.117446	0.0876204	0.732632	0.167	2.13869	0.503107	1.63558	0.005126	0.276894	0.532591	1.7398	0.270754	0.001183	0.403
275	2017	0.063494	0.013526	0.020535	0.029433	0	2.37	0.069026	0.688111	0.126475	0.0646818	0.408363	-0.3871	2.56312	0.821177	1.74194	0.031245	0.332768	0.36625	1.79208	0.144599	0.002585	0.3186
275	2018	0.07058	0.013599	0.027516	0.029465	0	3.93	0.078528	0.723926	0.079661	0.0355932	0.430115	-0.3795	2.46799	0.725636	1.74236	0.005064	0.319318	0.371	1.73694	0.184375	0.001721	0.3358
275	2019	0.067123	0.016304	0.021305	0.029515	0	3.06	0.073287	0.797796	0.089971	0.0682633	0.53336	0.1179	2.03205	0.524195	1.50785	0.00427	0.411492	0.375	1.569	0.219231	2.3e-05	0.3467
275	2020	0.064967	0.017051	0.018022	0.029895	0.0004	3.06	0.068772	0.783158	0.109319	0.0824373	0.546067	-0.26749	2.13225	0.558493	1.57376	0.004425	0.386402	0.375	1.56818	0.235681	2.4e-05	0.3618
275	2021	0.070521	0.019154	0.023996	0.027371	0.0002	3.08	0.073014	0.784174	0.110278	0.0816685	0.647225	0.124	2.17673	0.570153	1.60657	0.004356	0.443275	0.40375	1.47379	0.257042	2.8e-05	0.3728
275	2022	0.071117	0.019832	0.023498	0.027786	0.0028	3.1	0.07686	0.79643	0.111861	0.0785313	0.695383	0.169	2.17211	0.546883	1.62522	0.004979	0.479019	0.40375	1.49769	0.283339	3e-05	0.3849
276	2017	0.221954	0.059583	0.062546	0.099826	0	3.61	0.185056	0.595201	0.303612	0.244855	2.5268	0.014	2.60839	0.736424	1.87197	0.149078	1.09052	0.063524	2.47347	0.361376	0.003457	0.7709
276	2018	0.221156	0.062378	0.057177	0.101602	0	3.58	0.160576	0.593177	0.294721	0.236221	2.4031	-0.226	2.58982	0.71765	1.87217	0.088789	0.896952	0.059431	2.52323	0.512953	0.007301	0.7757
276	2019	0.226599	0.063928	0.057137	0.105535	0	3.87	0.131265	0.618457	0.3189	0.262417	3.46545	-0.062	2.6131	0.703806	1.90929	0.083079	0.826054	0.195506	2.71517	0.563	0.021791	0.7905
276	2020	0.227601	0.058577	0.058012	0.111013	0.0036	3.87	0.140811	0.611038	0.269626	0.210754	2.5334	0.011	2.58976	0.696082	1.89368	0.032057	0.78873	0.229569	2.81823	0.601951	0.009059	0.8022
276	2021	0.242208	0.061957	0.066269	0.113983	0.0036	4.34	0.143988	0.629523	0.29727	0.22475	2.53818	-0.036	2.61074	0.68605	1.92469	0.058361	0.893236	0.203204	2.64234	0.650476	0.01015	0.8144
276	2022	0.248811	0.066042	0.060545	0.122223	0.0028	3.6	0.164144	0.615413	0.285727	0.210198	2.48492	0.037	2.59326	0.691803	1.90145	0.06176	1.06731	0.245462	2.54149	0.697902	0.0109	0.8174
277	2017	0.124554	0.043991	0.04132	0.039243	0	3.79	0.346642	0.532347	0.206563	0.181721	1.38585	0.075	2.22214	0.727055	1.49508	0.069322	1.75652	0.316328	0.881066	0.297297	0.008276	0.5904
277	2018	0.124395	0.041435	0.038185	0.044775	0	3.55	0.255353	0.626976	0.209006	0.168571	1.41529	-0.107	2.27218	0.688535	1.58364	0.077255	1.76172	0.303807	0.908945	0.391892	0.003948	0.7035
277	2019	0.130299	0.041076	0.038741	0.050483	0	3.66	0.22806	0.648799	0.15888	0.119482	1.35427	0.044	2.202	0.674119	1.52788	0.085519	1.0663	0.310406	1.16756	0.386667	0.000466	0.7534
277	2020	0.135164	0.043708	0.036403	0.055052	0.0001	3.73	0.231055	0.6294	0.179309	0.145266	1.31531	0.002	2.2468	0.672649	1.57415	0.071974	1.0573	0.319797	1.15693	0.477117	0.000469	0.7792
277	2021	0.14732	0.04361	0.042107	0.061603	0	3.84	0.240168	0.632084	0.152905	0.11926	1.32342	-0.049	2.22481	0.685428	1.53938	0.078849	1.24797	0.315736	0.877117	0.567568	0.000414	0.7955
277	2022	0.165154	0.060143	0.039999	0.065012	0.0001	3.95	0.28306	0.624425	0.150762	0.116717	1.28939	0.251	2.13529	0.704189	1.43111	0.080192	1.42315	0.31489	0.751334	0.61194	0.000605	0.797
278	2017	0.086716	0.025058	0.037965	0.023693	0	3.42	0.196772	0.628707	0.176	0.14792	0.802786	0.082	2.34616	0.751205	1.59496	0.016355	1.97647	0.440333	1.15357	0.112587	0.012443	0.4903
278	2018	0.087822	0.026496	0.036614	0.024712	0	3.3	0.178517	0.686959	0.191293	0.153647	0.821413	-0.117	2.29212	0.638204	1.65392	0.014779	1.8315	0.3125	1.15351	0.236111	0.007759	0.5018
278	2019	0.093639	0.029119	0.034743	0.029777	0	3.06	0.174034	0.695424	0.197845	0.176121	0.835599	-0.295	2.269	0.692254	1.57674	0.003941	1.01721	0.327	1.07981	0.27972	0.008613	0.5078
278	2020	0.132065	0.030026	0.069424	0.032615	0.0028	3.18	0.194074	0.656475	0.142944	0.11887	1.19381	0.214	2.25682	0.71746	1.53936	0.004502	1.03417	0.372333	1.07658	0.300624	0.00898	0.5577
278	2021	0.13934	0.033856	0.073242	0.032242	0.001	3.28	0.193837	0.67005	0.150282	0.12599	1.20335	0.08	2.24074	0.696766	1.54398	0.006247	1.32036	0.336331	0.977354	0.321528	0.008014	0.5668
278	2022	0.146723	0.03729	0.078528	0.030905	0.0012	3.38	0.1936	0.683624	0.157621	0.133111	1.17707	0.103	2.22466	0.676071	1.5486	0.009504	1.52707	0.276076	0.942609	0.409893	0.011728	0.5702
279	2017	0.080759	0.022856	0.033581	0.024323	0	3.49	0.098463	0.765002	0.150621	0.102595	0.631245	0.002	2.32905	0.654942	1.6741	0.069254	1.08419	0.277125	1.21695	0.184426	0.029485	0.44
279	2018	0.07842	0.024511	0.029027	0.024882	0	3.61	0.079408	0.792589	0.143781	0.0987251	0.621622	-0.325	2.2741	0.602758	1.64174	0.063698	1.03226	0.266461	1.13031	0.19877	0.016899	0.4441
279	2019	0.084111	0.027067	0.031373	0.025671	0	3.59	0.067938	0.818326	0.117082	0.0924947	0.621245	0.047	2.15995	0.550574	1.60938	0.083973	0.982973	0.224575	1.02824	0.213115	0.007122	0.4482
279	2020	0.086774	0.027609	0.030578	0.028587	0.0004	3.79	0.072915	0.807017	0.122798	0.0976967	1.14183	0.101	2.20141	0.561912	1.63949	0.041409	0.888318	0.237558	1.14589	0.322732	0.012987	0.497
279	2021	0.0904	0.029575	0.033172	0.027653	0.0001	3.78	0.073106	0.820747	0.121943	0.0964255	1.14964	0.193	2.16976	0.530885	1.63888	0.056059	1.0092	0.238485	1.05619	0.368852	0.015371	0.5051
279	2022	0.091404	0.033445	0.032039	0.025921	0.0075	3.77	0.143071	0.786788	0.157371	0.128815	1.11661	0.161	2.13811	0.499859	1.63827	0.064782	1.18848	0.315984	0.990418	0.401965	0.01827	0.5083
280	2017	0.312009	0.067267	0.089452	0.155289	0	3.17	0.093376	0.668799	0.37195	0.169752	3.75891	0.256	2.5665	0.691323	1.87518	0.168384	0.437761	0.141647	2.28363	0.596861	0.000952	0.8903
280	2018	0.317196	0.072484	0.079245	0.165466	0	3.03	0.085113	0.706293	0.394159	0.154659	3.77902	0.1	2.50052	0.619261	1.88126	0.165509	0.445983	0.141928	2.25243	0.766667	0.00015	0.9015
280	2019	0.323755	0.075969	0.082538	0.165248	0	2.7	0.077496	0.734788	0.397383	0.187095	3.75178	0.02	2.54702	0.58228	1.96474	0.150304	0.365451	0.269354	2.28403	0.881057	0.000738	0.926
280	2020	0.323448	0.071679	0.07322	0.178549	0.0846	2.55	0.073759	0.799927	0.433466	0.391688	2.44962	0.003	2.54918	0.505463	2.04371	0.135417	0.378022	0.267964	2.59878	0.925227	0.011585	0.9576
280	2021	0.340881	0.075278	0.082969	0.182634	0	2.4	0.070022	0.865066	0.469549	0.59628	2.70228	0.014	2.55134	0.428645	2.12268	0.104401	0.39637	0.272702	2.65488	0.867487	0.004239	0.961
280	2022	0.325062	0.074588	0.069887	0.180587	0.0454	2.25	0.066285	0.930205	0.505633	0.800873	2.33744	0.003	2.5535	0.351828	2.20165	0.131921	0.415357	0.278129	2.72335	0.917293	0.002902	0.965
281	2017	0.109408	0.04068	0.047185	0.021543	0	2.87	0.144279	0.67481	0.148299	0.10954	0.7951	0.252	2.48269	0.667312	1.81538	0.002383	1.38189	0.315043	0.807523	0.265625	4e-06	0.364
281	2018	0.111273	0.049275	0.040606	0.021392	0	2.97	0.140638	0.708538	0.16359	0.12306	0.827578	-0.551	2.46983	0.621009	1.84882	0.006906	1.51045	0.315501	0.718897	0.293651	8.4e-06	0.362
281	2019	0.127457	0.05674	0.043611	0.027106	0	2.7	0.138868	0.720845	0.157297	0.112235	1.33525	0.087	2.50261	0.615406	1.8872	0.002496	1.05467	0.32556	0.601084	0.34127	1.3e-05	0.36
281	2020	0.118213	0.044556	0.041209	0.032447	0.0003	3	0.169141	0.614639	0.146415	0.104923	0.756854	0.187	2.2017	0.683776	1.51793	0.003603	1.10063	0.331962	0.675367	0.418443	8.7e-06	0.4803
281	2021	0.127556	0.047411	0.045974	0.034171	0	2.6	0.199414	0.508433	0.135532	0.0976116	0.87119	0.145	1.90079	0.752147	1.14866	0.003848	1.23152	0.299629	0.630789	0.495616	7.6e-06	0.4867
281	2022	0.132323	0.048783	0.048493	0.035046	0.0027	2.2	0.229687	0.402227	0.12465	0.0903	0.822711	0.104	1.59988	0.820517	0.779383	0.004694	1.59931	0.299629	0.592525	0.535484	1.3e-05	0.4946
